# Supplementary material for: Integrating long noncoding RNAs and mRNAs expression profiles of response to Plasmodiophora brassicae infection in Pakchoi (Brassica campestris ssp. chinensis Makino)
Source: PLoS One. 2019 Dec 5;14(12):e0224927. doi: 10.1371/journal.pone.0224927 (PMC6894877; doi:10.1371/journal.pone.0224927)
Supplement: S2 Table — (XLSX) [file pone.0224927.s002.xlsx]

## Sheet: GO
id	control(normalized)	CS22A(normalized)	up/down	Fold Change	p value	control_1	control_2	control_3	CS22A_1	CS22A_2	CS22A_3	GO_term
BraA05g014870.3C	155.461	757.356	Up	4.87169	6.52e-11	15.2168	6.28144	2.92191	41.5537	40.422	40.459	oxidoreductase activity
BraA10g008260.3C	87.2243	491.896	Up	5.63943	2.66e-10	5.66952	0.247446	0.428765	12.4577	13.204	10.5213	chloroplast|chloroplast membrane|integral component of membrane|ferric-chelate reductase activity|metal ion binding|ion transport|photosynthetic electron transport chain
BraA08g026520.3C	169.016	860.605	Up	5.09187	5.2e-10	23.4847	1.84312	3.57585	50.7171	55.5288	42.7985	nucleus|sequence-specific DNA binding|transcription factor activity, sequence-specific DNA binding|meristem maintenance
BraA05g012440.3C	125.524	726.42	Up	5.78711	5.84e-10	11.9778	0.724456	1.09432	26.1956	31.8179	22.8759	endoplasmic reticulum|endoplasmic reticulum membrane|integral component of membrane|ent-kaurenoate oxidase activity|heme binding|iron ion binding|brassinosteroid biosynthetic process|brassinosteroid homeostasis|gibberellin biosynthetic process|multicellular organism development|sterol metabolic process
BraA08g031280.3C	141.611	641.946	Up	4.53316	7.31e-10	6.42122	1.07276	1.62675	15.8544	12.9173	13.2435	chromatin|nucleus|dioxygenase activity|histone demethylase activity (H3-K9 specific)|metal ion binding|transcription regulatory region sequence-specific DNA binding|negative regulation of gene silencing|regulation of transcription, DNA-templated|transcription, DNA-templated
BraA10g024400.3C	568.18	2225.07	Up	3.91614	2.25e-09	54.4278	9.13846	15.5004	106.506	114.648	94.0476	chloroplast|mitochondrion|thylakoid|formate dehydrogenase (NAD+) activity|NAD binding|oxidoreductase activity, acting on the CH-OH group of donors, NAD or NADP as acceptor|response to cadmium ion
BraA10g033560.3C	98.2234	469.31	Up	4.77799	3.55e-09	8.76568	1.50971	2.78376	23.882	22.9755	16.6501	cytosol|nucleus|sequence-specific DNA binding|transcription factor activity, sequence-specific DNA binding|floral whorl morphogenesis|fruit development|internode patterning|maintenance of floral meristem identity|maintenance of inflorescence meristem identity|negative regulation of transcription, DNA-templated|pattern specification process|plant organ formation|secondary shoot formation|shoot sys…
BraA02g038730.3C	1249.76	4638.17	Up	3.71125	5.98e-09	43.3193	9.70847	18.5044	103.801	92.1568	74.873	chloroplast|chloroplast stroma|plastid|glycogen phosphorylase activity|phosphorylase activity|pyridoxal phosphate binding|glycogen catabolic process|response to temperature stimulus|response to water deprivation
BraA02g002710.3C	1044.5	4559.02	Up	4.36478	6.92e-09	100.653	19.8758	16.0102	214.783	224.571	168.891	apoplast|cell wall|plant-type cell wall|raffinose alpha-galactosidase activity|carbohydrate metabolic process|cell wall organization
BraA09g059280.3C	151.324	648.876	Up	4.288	7.49e-09	11.9738	3.44929	1.76217	20.7934	28.4889	26.3039	chloroplast|nucleus|DNA binding|metal ion binding|transcription factor activity, sequence-specific DNA binding|asymmetric cell division|transcription, DNA-templated
BraA09g017610.3C	367.282	1648.38	Up	4.48806	8.37e-09	63.4037	7.32785	13.1949	137.719	138.282	106.699	cytoplasm|cytosol|glutathione transferase activity|glutathione metabolic process|response to toxic substance|toxin catabolic process
BraA09g045720.3C	73.1211	394.516	Up	5.39538	1.04e-08	15.106	0.270304	0.98491	27.5666	33.3396	27.9171	chloroplast|chloroplast envelope|chloroplast thylakoid|chloroplast thylakoid membrane|integral component of membrane|membrane|photosystem I|plastoglobule|thylakoid|chlorophyll binding|metal ion binding|pigment binding|protein domain specific binding|photosynthesis, light harvesting in photosystem I|protein-chromophore linkage|response to blue light|response to cold|response to far red light|respo…
BraA09g009720.3C	88.7028	404.642	Up	4.56177	1.93e-08	10.4299	1.50101	1.13804	17.6288	21.5673	21.4	apoplast|chloroplast|chloroplast envelope|chloroplast stroma|chloroplast thylakoid|chloroplast thylakoid membrane|thylakoid|thylakoid lumen|electron transporter, transferring electrons within the cyclic electron transport pathway of photosynthesis activity|electron transporter, transferring electrons within the noncyclic electron transport pathway of photosynthesis activity|ferredoxin-NADP+ reduc…
BraA05g038990.3C	0	52.7189	Up	52	2.48e-08	0.016259	5.53e-07	9.53e-08	3.69196	5.31058	1.5266	chloroplast|endonuclease activity|rRNA binding|embryo development ending in seed dormancy|embryo sac development|pollen development|pollen tube development|RNA modification
BraA03g010450.3C	49.1658	267.004	Up	5.43068	3.91e-08	2.91054	0.521332	0.446279	7.33164	8.62582	5.45275	chloroplast envelope|chloroplast inner membrane|integral component of membrane|mitochondrion|plastid|multicellular organism development
BraA09g066180.3C	126.773	526.15	Up	4.15033	4e-08	5.87799	0.681209	1.80602	11.9998	13.4989	9.72651	integral component of membrane|ferric-chelate reductase activity|metal ion binding|ion transport
BraA05g015170.3C	64.7047	319.624	Up	4.93974	4.34e-08	7.49249	0.215438	0.590769	13.5025	14.8224	13.0216	cytosol|L-phenylalanine:2-oxoglutarate aminotransferase activity|L-tyrosine:2-oxoglutarate aminotransferase activity|pyridoxal phosphate binding|biosynthetic process|cellular amino acid metabolic process|L-phenylalanine catabolic process|tyrosine catabolic process
BraA03g026450.3C	172.777	720.413	Up	4.16962	4.87e-08	21.8151	2.09525	3.99221	37.5965	39.9527	40.3105	nucleus|sequence-specific DNA binding|transcription factor activity, sequence-specific DNA binding|cell fate commitment|cell fate specification|xylem and phloem pattern formation|xylem development
BraA07g007620.3C	1219.36	3686.36	Up	3.02318	5.37e-08	73.0143	19.8993	31.9638	135.718	128.74	121.133	chloroplast|ATP binding|glucose-1-phosphate adenylyltransferase activity|glycogen biosynthetic process|starch biosynthetic process
BraA04g008060.3C	58.7207	353.642	Up	6.02244	6.17e-08	6.08755	0.172275	0.229011	13.0838	16.1259	10.3906	selenium binding|polar nucleus fusion
BraA05g030730.3C	1089.23	2.71374	Down	0.00249144	1.03e-52	32.635	44.8914	37.2245	0.127518	0.100149	0.0812253	carbohydrate binding|mRNA binding|glucosinolate catabolic process|nitrile biosynthetic process|response to herbivore
BraA06g041520.3C	706.101	1.48113	Down	0.00209762	6.16e-49	92.99	105.023	133.513	0.501266	0	0.121594	integral component of membrane
BraA03g027950.3C	848.614	5.42539	Down	0.00639323	1.99e-46	128.979	96.3811	108.653	2.15799	5.67e-06	5.36e-28	chloroplast outer membrane|endoplasmic reticulum|extracellular region|plant-type cell wall|plasmodesma|defense response to fungus|induced systemic resistance|response to abscisic acid|response to cold|response to salt stress
BraA09g022400.3C	516.479	1.58423	Down	0.00306735	1.95e-40	80.7124	56.8799	72.2644	1.45e-05	6.04e-22	0.656141	apoplast|cell wall|chloroplast outer membrane|endoplasmic reticulum|plasmodesma|protein self-association|cellular response to cold|cold acclimation|defense response to fungus|induced systemic resistance|plant-type hypersensitive response|systemic acquired resistance
BraA03g027960.3C	2023.2	17.2989	Down	0.00855026	1.45e-36	247.21	319.078	221.834	2.39253	3.30808	1.46253	chloroplast outer membrane|endoplasmic reticulum|extracellular region|plant-type cell wall|plasmodesma|defense response to fungus|induced systemic resistance|response to abscisic acid|response to cold|response to salt stress
BraA09g022390.3C	396.611	1.55994	Down	0.00393317	4.61e-34	46.0391	63.3944	48.6714	0.285605	0.360355	0.0133647	apoplast|cell wall|chloroplast outer membrane|endoplasmic reticulum|plasmodesma|protein self-association|cellular response to cold|cold acclimation|defense response to fungus|induced systemic resistance|plant-type hypersensitive response|systemic acquired resistance
BraA02g013950.3C	440.481	4.11607	Down	0.0093445	3.22e-32	17.5177	25.0552	25.7148	0.382408	2.45e-46	0.256188
BraA10g002450.3C	1655.87	70.9293	Down	0.0428351	6.43e-32	98.9461	103.321	145.313	5.9311	2.81694	6.59434	anchored component of membrane|anchored component of plasma membrane|plasma membrane
BraA02g028930.3C	280.608	0.361692	Down	0.00128896	2.97e-29	8.59231	9.1484	11.3124	0.0514159	0	0	integral component of membrane|plasma membrane|potassium ion transmembrane transporter activity|potassium ion transport|response to osmotic stress|response to salt stress|sodium ion transport
BraA04g024300.3C	326.37	2.30761	Down	0.00707054	2.47e-28	23.0985	24.3482	30.1963	0.181275	0	0.368441	cell wall|extracellular region|regulation of root development|regulation of seed dormancy process
BraA06g009510.3C	809.167	4.63744	Down	0.00573113	9.01e-27	69.3094	100.629	127.149	0.539227	0.150174	1.00239
BraA10g018280.3C	292.873	1.87719	Down	0.00640958	9.08e-27	8.60069	11.4496	13.1152	0.115731	2.6e-06	0.0856078
BraA04g008530.3C	399.008	2.27325	Down	0.00569724	7.95e-26	22.2838	35.3319	27.2835	0.264052	0	0.282923	apoplast|isomerase activity
BraA09g001190.3C	469.324	11.6551	Down	0.0248339	1.29e-25	11.438	12.5065	18.2759	0.253174	0.780151	0.0424742	nucleus|SCF ubiquitin ligase complex|auxin binding|inositol hexakisphosphate binding|ubiquitin-protein transferase activity|auxin-activated signaling pathway|defense response|negative regulation of transcription by glucose|pollen maturation|response to auxin
BraA02g026540.3C	560.5	20.2732	Down	0.0361699	7.23e-25	7.50823	11.0592	10.882	0.556976	0.258466	0.287655	endoplasmic reticulum|endoplasmic reticulum membrane|integral component of membrane|plasmodesma|plasmodesmatal endoplasmic reticulum|protein transporter activity|transferase activity, transferring glycosyl groups|cellular protein localization|flower development|long-day photoperiodism, flowering|positive regulation of flower development|vegetative to reproductive phase transition of meristem
BraA03g041660.3C	441.667	10.0163	Down	0.0226784	9.66e-23	8.38851	8.7662	13.5612	0.535049	0.0669743	0.121245	cell wall|extracellular region|serine-type endopeptidase activity|lateral root morphogenesis|response to auxin
BraA07g030030.3C	194.357	0.361692	Down	0.00186097	3.27e-22	5.80441	7.63581	7.56144	0.0516292	0	0	extracellular region|serine-type carboxypeptidase activity|proteolysis involved in cellular protein catabolic process
BraA06g041510.3C	330.936	0	Down	0	3.74e-22	64.9194	29.699	62.581	0.000213684	0	6.05e-18	integral component of membrane
BraA01g014860.3C	340.386	10.0549	Down	0.0295396	1.94e-21	30.7179	42.7838	39.1803	1.11708	0.498469	1.89294
BraA08g006420.3C	305.706	7.4744	Down	0.0244496	4.73e-21	18.9118	25.3809	20.6894	1.02447	0	0.561815	apoplast|isomerase activity
