# Supplementary material for: Integrating long noncoding RNAs and mRNAs expression profiles of response to Plasmodiophora brassicae infection in Pakchoi (Brassica campestris ssp. chinensis Makino)
Source: PLoS One. 2019 Dec 5;14(12):e0224927. doi: 10.1371/journal.pone.0224927 (PMC6894877; doi:10.1371/journal.pone.0224927)
Supplement: S3 Table — (XLSX) [file pone.0224927.s003.xlsx]

## Sheet: GO
GO annotation	id	control(normalized)	CS22A(normalized)	Fold Change	p value	up/down	control_1	control_2	control_3	CS22A_1	CS22A_2	CS22A_3
response to wounding	BraA01g005510.3C	76.5604	157.46	2.05667	0.0319029	Up	4.82086	2.70162	4.23562	8.95616	9.81246	6.1279
response to wounding	BraA03g023760.3C	501.552	1295.56	2.5831	1.24e-05	Up	32.3434	13.8091	13.6077	47.7539	62.0958	49.0088
response to wounding	BraA07g036660.3C	13.4787	79.9134	5.92887	0.000368654	Up	3.22944	0	0	5.6797	4.48598	9.1658
response to wounding	BraA09g047290.3C	110.511	307.449	2.78207	0.000322013	Up	8.3399	1.84557	2.59836	13.5694	13.3052	9.45676
response to wounding	BraA09g055220.3C	112.353	389.257	3.46458	0.025349	Up	21.7356	4.08775	4.27286	18.8981	56.8577	30.7555
response to wounding	BraA10g000740.3C	298.564	651.822	2.18319	0.0354348	Up	20.6508	6.90701	7.91153	15.1313	32.9186	31.2638
response to wounding	BraA10g003810.3C	103.006	207.35	2.01299	0.021196	Up	2.30491	1.36299	2.05946	4.5986	3.39851	3.86898
response to toxic substance	BraA01g022650.3C	337.024	840.984	2.49532	5.98e-05	Up	30.1293	11.517	17.7194	56.0159	51.95	43.8832
response to toxic substance	BraA02g019490.3C	61.9859	155.556	2.50954	0.026879	Up	5.59594	6.60729	3.99418	16.6675	19.5085	6.46757
response to toxic substance	BraA02g019500.3C	323.395	1253.61	3.87642	0.000917785	Up	41.045	15.6346	17.7067	143.031	91.0798	62.0351
response to toxic substance	BraA03g046300.3C	575.37	1300.7	2.26063	0.000127421	Up	41.2722	19.1976	17.8463	61.5719	63.4358	57.26
response to toxic substance	BraA04g011440.3C	108.535	554.819	5.11188	0.00223671	Up	9.40814	0.628919	2.47703	33.8984	15.6286	15.1962
response to toxic substance	BraA04g026090.3C	5.91747	37.9439	6.41219	0.00596501	Up	0.671134	0	0	1.35964	2.3007	0.801647
response to toxic substance	BraA07g030120.3C	139.989	356.328	2.54541	0.0305133	Up	26.3831	2.07175	3.63995	27.3841	21.2279	33.7251
response to toxic substance	BraA07g034830.3C	336.307	1130.05	3.36016	0.00255114	Up	47.861	14.8625	13.4139	127.474	69.0855	65.5016
response to toxic substance	BraA09g017610.3C	367.282	1648.38	4.48806	8.37e-09	Up	63.4037	7.32785	13.1949	137.719	138.282	106.699
response to toxic substance	BraA09g017650.3C	0	17.2503	17	0.0168022	Up	3.47e-13	4.22e-31	0.00014077	3.62595	9.38212	0.00824671
response to toxic substance	BraA09g057920.3C	223.891	564.506	2.52134	0.0126996	Up	33.2156	13.4681	7.2587	65.0434	43.9746	30.9103
response to jasmonic acid	BraA01g005100.3C	5974.11	14119.7	2.36348	0.0454074	Up	373.041	121.113	157.543	272.884	757.433	549.87
response to jasmonic acid	BraA01g035730.3C	630.033	1906.43	3.02592	0.00101492	Up	83.8476	38.2351	33.1253	223.4	148.403	111.848
response to jasmonic acid	BraA02g004800.3C	69.5472	215.359	3.09659	0.0284651	Up	10.8841	1.47747	2.56359	24.7361	9.92527	12.2211
response to jasmonic acid	BraA03g000990.3C	47.8308	111.919	2.33988	0.021847	Up	5.02205	1.43581	2.00499	5.74646	7.19097	7.33368
response to jasmonic acid	BraA03g042600.3C	94.0965	596.805	6.34248	0.0389476	Up	9.41739	10.2747	10.7404	115.497	77.4042	8.96511
response to jasmonic acid	BraA06g029570.3C	1049.67	2131.86	2.03098	0.0185165	Up	79.1715	22.8174	45.0149	76.7948	97.3558	130.059
response to jasmonic acid	BraA07g000850.3C	18.0878	56.9623	3.14922	0.0301907	Up	1.64571	1.2541	1.10624	4.93936	5.24577	2.8396
response to jasmonic acid	BraA07g019200.3C	308.745	1035.65	3.35438	1.54e-05	Up	85.9169	5.98772	37.0888	170.44	130.675	136.185
response to jasmonic acid	BraA07g030990.3C	28.9298	199.106	6.88237	1.26e-05	Up	1.76432	6.21e-21	6.18e-35	3.47094	5.73374	3.02937
response to jasmonic acid	BraA07g031000.3C	3.94498	123.504	31.3065	0.00796316	Up	0.242851	6.05e-39	0.000288023	5.21832	1.5426	0.799293
response to jasmonic acid	BraA08g003280.3C	56.5905	136.437	2.41095	0.0122464	Up	4.54074	2.1699	2.96422	10.0716	8.41482	5.53268
response to jasmonic acid	BraA08g028190.3C	29.8235	201.63	6.76079	0.0170963	Up	3.06977	0.544392	1.70797	22.253	8.97562	5.42366
response to jasmonic acid	BraA09g041760.3C	152.426	318.993	2.09278	0.00597366	Up	7.57765	3.86103	5.25309	14.1383	12.4194	9.40934
defense response to bacterium	BraA01g013850.3C	34.556	141.846	4.10483	9.33e-05	Up	4.92899	1.22239	0.975134	12.5041	7.02632	10.3041
defense response to bacterium	BraA01g023890.3C	3919.81	10951	2.79374	2.73e-05	Up	342.505	63.7364	194.046	660.702	568.267	477.186
defense response to bacterium	BraA01g032840.3C	97.5213	285.056	2.92301	0.000414498	Up	3.88848	2.52996	2.06408	11.1228	9.17383	5.40811
defense response to bacterium	BraA02g025910.3C	71.1847	215.69	3.03001	0.0161697	Up	2.8632	0.707214	1.51574	7.69992	5.49104	2.57333
defense response to bacterium	BraA02g032790.3C	16.5237	64.7664	3.9196	0.00542198	Up	2.11676	0.220977	0.440914	3.82388	2.47038	4.71634
defense response to bacterium	BraA03g021010.3C	62.7045	303.234	4.83592	2e-05	Up	7.12254	0	0.0177664	12.5463	12.9596	9.26459
defense response to bacterium	BraA03g031830.3C	693.011	2970.69	4.28664	0.0282096	Up	119.487	41.9777	100.702	657.506	337.673	155.759
defense response to bacterium	BraA03g050960.3C	164.405	502.113	3.05412	0.000928259	Up	13.073	7.92491	8.98105	20.107	43.4379	31.0053
defense response to bacterium	BraA03g058470.3C	159.29	391.565	2.45818	0.000761594	Up	8.6714	5.93093	8.59711	24.1799	22.0345	12.6991
defense response to bacterium	BraA04g006560.3C	54.5226	126.932	2.32806	0.0239792	Up	4.19414	3.13384	5.26067	10.4999	9.24558	10.2661
defense response to bacterium	BraA04g010100.3C	49.7318	122.502	2.46325	0.0465874	Up	6.53388	1.95336	1.85804	13.4918	7.29452	5.35292
defense response to bacterium	BraA04g027940.3C	148.958	678.227	4.55315	0.000404228	Up	17.6539	0.439771	0.0734024	19.379	34.8443	29.1324
defense response to bacterium	BraA04g028040.3C	77.0301	227.685	2.95579	0.021845	Up	6.86305	3.35319	1.63082	5.80619	17.717	12.8097
defense response to bacterium	BraA04g028050.3C	188.172	686.211	3.64672	1.19e-07	Up	8.59519	4.13552	3.74658	19.379	24.098	18.4275
defense response to bacterium	BraA05g006330.3C	28.5305	83.7281	2.93468	0.0113563	Up	2.59999	0.0288276	0.625141	3.0589	4.19104	2.37116
defense response to bacterium	BraA05g007900.3C	75.6236	186.141	2.46142	0.00555217	Up	4.44105	3.69991	4.19231	12.4591	9.84715	9.11102
defense response to bacterium	BraA05g023780.3C	4.27373	46.1599	10.8008	0.0112402	Up	0.595241	2.7e-50	0	1.8293	3.90337	0.636936
defense response to bacterium	BraA05g032630.3C	37.1843	144.531	3.88687	0.0185062	Up	5.03444	2.83e-08	0.400751	3.80987	6.85666	10.4587
defense response to bacterium	BraA06g000920.3C	350.8	1638.15	4.66977	1.28e-05	Up	44.1284	1.44494	2.78245	62.0716	76.3491	89.0435
defense response to bacterium	BraA06g000940.3C	305.625	1264.69	4.13804	0.00315952	Up	48.0561	0.0773608	3.65e-67	46.7618	65.0506	88.0574
defense response to bacterium	BraA06g006230.3C	18.5578	77.6643	4.185	0.00216918	Up	2.05735	0.264049	0.299084	2.24729	5.26346	3.68056
defense response to bacterium	BraA06g017920.3C	463.33	2244.5	4.84427	1.25e-05	Up	43.859	10.0194	15.8713	158.537	89.849	95.882
defense response to bacterium	BraA07g017380.3C	97.93	288.44	2.94537	0.0138904	Up	13.9307	0.429266	1.52641	11.8237	16.9048	18.414
defense response to bacterium	BraA07g022160.3C	2.95873	40.4497	13.6713	0.00045162	Up	0.41532	1.52e-36	6.83e-40	0.879974	2.73095	1.84172
defense response to bacterium	BraA08g008980.3C	0.571087	23.4578	41.0757	0.00532243	Up	0.0620936	3.17e-52	0.0364993	0.960114	2.04273	0.208652
defense response to bacterium	BraA08g027980.3C	16.4374	49.3084	2.99976	0.0454185	Up	2.42562	2.07e-28	0.00854728	1.64594	2.43654	3.17995
defense response to bacterium	BraA09g000100.3C	40.3327	206.256	5.11386	0.00383992	Up	4.60041	0.000362888	0.149408	4.02964	8.97288	11.4396
defense response to bacterium	BraA09g001100.3C	31.1973	149.616	4.79581	0.00158546	Up	6.85233	0	0.433793	6.45205	14.9221	13.7776
defense response to bacterium	BraA09g009530.3C	48.6466	210.697	4.33118	0.00198448	Up	6.6177	0.502212	0.742034	6.69271	15.8988	11.9832
defense response to bacterium	BraA09g009720.3C	88.7028	404.642	4.56177	1.93e-08	Up	10.4299	1.50101	1.13804	17.6288	21.5673	21.4
defense response to bacterium	BraA09g021790.3C	6.93235	38.6007	5.56819	0.0135942	Up	0.51239	0.447899	0.16723	1.64915	3.62441	1.28549
defense response to bacterium	BraA09g029800.3C	17.053	65.3278	3.83087	0.00922313	Up	1.69348	0.717882	1.48453	6.18255	5.95049	3.06238
defense response to bacterium	BraA09g046560.3C	12.1081	41.2033	3.40297	0.0327072	Up	1.57359	0.037834	3.52e-08	1.45164	2.70734	1.39082
defense response to fungus	BraA02g043250.3C	72.7761	195.914	2.69201	0.0265265	Up	12.2165	1.34177	2.33257	11.9996	11.2197	19.9908
defense response to fungus	BraA03g017710.3C	6.09912	51.9961	8.52518	0.0108891	Up	0.872792	0.381871	0.0771168	1.04689	4.12761	6.54378
defense response to fungus	BraA03g022790.3C	4.93122	28.0307	5.68432	0.0250379	Up	2.95349	0	0	3.203	9.28932	4.17402
defense response to fungus	BraA03g029050.3C	2414.63	6116.22	2.53298	0.000244021	Up	284.677	104.284	190.207	645.994	437.231	417.854
defense response to fungus	BraA03g029060.3C	1443.67	4514.82	3.12733	0.000737888	Up	190.999	56.8455	112.103	524.809	363.792	262.544
defense response to fungus	BraA04g023960.3C	246.303	866.423	3.51772	6.33e-06	Up	42.0131	4.68835	8.42874	67.0998	66.5224	63.105
defense response to fungus	BraA04g030230.3C	129.568	494.532	3.81678	0.0003681	Up	63.7679	6.87091	6.63294	121.296	72.2483	105.305
defense response to fungus	BraA04g030250.3C	170.388	571.464	3.35389	3.72e-05	Up	19.8852	4.92947	2.79773	28.5026	37.9274	28.3789
defense response to fungus	BraA06g009440.3C	1438.01	3970.95	2.76143	9.97e-05	Up	78.6178	32.3348	53.4391	165.212	193.706	107.856
defense response to fungus	BraA06g027600.3C	1114.47	3606.37	3.23595	5.67e-05	Up	132.503	29.8391	18.3795	223.445	175.532	197.764
defense response to fungus	BraA08g028170.3C	106.987	463.988	4.33685	1.38e-05	Up	49.2423	10.4479	12.8198	71.7875	123.025	124.95
defense response to fungus	BraA09g001650.3C	647.514	1868.17	2.88515	0.00074801	Up	83.9352	25.0513	52.4931	182.321	194.912	100.096
defense response to fungus	BraA09g001660.3C	290.774	597.297	2.05416	0.00988379	Up	30.0822	20.5404	21.121	49.7065	69.5261	33.4561
defense response to fungus	BraA09g013710.3C	24.3091	107.697	4.43033	0.000399053	Up	1.25207	0.573361	0.428208	2.96462	3.91855	3.42685
defense response to fungus	BraA10g006830.3C	2528.11	10001.8	3.95623	0.00291423	Up	249.787	29.0072	79.7028	327.094	721.176	395.381
defense response	BraA01g000240.3C	423.509	204.685	0.483307	0.0333538	Down	12.5335	15.159	13.4698	3.98162	3.26294	13.2628
defense response	BraA01g001790.3C	180.893	12.2715	0.0678385	0.00103061	Down	2.89998	7.18086	13.1408	0.611889	0.132908	0.900108
defense response	BraA01g004400.3C	29.1235	1.44677	0.049677	0.00621204	Down	1.14249	5.11954	2.44006	0.491073	0	0
defense response	BraA01g007400.3C	40.0999	4.67982	0.116704	0.0423227	Down	1.30655	7.67682	3.17351	0.712932	0.837815	9.98e-05
defense response	BraA01g007900.3C	24.5226	1.21039	0.0493581	0.00492294	Down	0.447746	0.306285	0.513636	0	0.0266694	0.0489029
defense response	BraA01g009120.3C	1530.32	189.917	0.124103	1.08e-05	Down	62.1237	135.518	100.244	6.96916	10.3163	21.2788
defense response	BraA01g014230.3C	199.948	26.5151	0.13261	4.24e-08	Down	9.51959	14.5144	11.0386	1.78569	1.77087	1.28036
defense response	BraA01g014360.3C	285.688	40.6939	0.142442	0.000854437	Down	19.2531	27.8724	53.4326	8.80673	1.59929	4.4438
defense response	BraA01g014940.3C	90.6287	12.4271	0.137121	0.000311083	Down	3.16638	8.53907	6.57244	0.996209	0.788584	0.817839
defense response	BraA01g015820.3C	19406.5	9326.86	0.480606	0.015832	Down	345.766	586.547	610.103	384.802	241.941	147.097
defense response	BraA01g016510.3C	13.4832	0.396056	0.029374	0.0320005	Down	0.804924	1.72717	0.826036	0	0	0.0800994
defense response	BraA01g029280.3C	234.395	20.7905	0.0886986	0.000157547	Down	5.90561	14.7355	8.35688	1.35755	0.991278	0.364337
defense response	BraA01g036400.3C	175.134	58.7426	0.335416	0.00184904	Down	4.66645	7.88508	10.8918	2.99174	2.66221	2.48794
defense response	BraA01g040080.3C	35.9123	9.09096	0.253143	0.0437611	Down	1.13132	1.24584	1.87572	0.322208	0.522476	0.263384
defense response	BraA01g042000.3C	149.522	46.4272	0.310503	0.00827258	Down	5.01988	8.62467	10.812	1.09456	1.02911	5.65824
defense response	BraA02g001500.3C	271.002	119.813	0.442111	0.0113815	Down	8.18811	11.9353	18.7365	6.27473	6.36752	5.13922
defense response	BraA02g002180.3C	1267.9	62.5749	0.0493532	1.21e-07	Down	26.4533	59.4848	43.9874	6.08929	0.494996	0.129647
defense response	BraA02g003560.3C	319.635	122.979	0.384748	0.0296142	Down	3.16651	6.88011	8.55308	3.97996	1.06696	2.39065
defense response	BraA02g004780.3C	515.931	162.497	0.314959	0.0126041	Down	7.17424	16.8696	12.1936	0.335509	4.71583	6.87238
defense response	BraA02g005870.3C	608.916	183.988	0.302157	0.00300168	Down	15.467	28.84	16.8282	4.2325	5.75546	9.33314
defense response	BraA02g009260.3C	395.613	142.574	0.360387	0.000872481	Down	16.9517	23.4744	34.9386	10.3624	9.83728	7.95116
defense response	BraA02g013450.3C	1209.78	289.265	0.239106	1.76e-07	Down	33.8487	49.7471	53.8875	10.4524	5.95906	17.5725
defense response	BraA02g015820.3C	26.7606	0	0	0.0011244	Down	1.37454	0.0750638	1.04162	0	0	0
defense response	BraA02g020100.3C	117.841	10.2084	0.0866287	0.00660596	Down	5.19454	12.3813	27.5008	0.61672	3.35092	0.0916022
defense response	BraA02g020120.3C	103.62	0.418277	0.00403667	0.00175494	Down	2.9621	7.67034	26.2196	1.26e-14	0.126859	2.95e-05
defense response	BraA02g020130.3C	488.648	80.0466	0.163812	0.0011111	Down	36.0543	43.5286	93.7536	7.32425	13.5417	8.56001
defense response	BraA02g020140.3C	383.026	115.866	0.302502	0.00634453	Down	22.387	49.8211	64.1529	16.7765	17.9413	8.40558
defense response	BraA02g024030.3C	3026.01	1095.79	0.362122	1.82e-06	Down	147.972	185.028	180.123	77.6812	62.2685	53.368
defense response	BraA02g026450.3C	1003.55	120.773	0.120346	1.73e-06	Down	20.2096	41.5103	31.504	4.56218	3.86073	3.3274
defense response	BraA02g031640.3C	53.9571	1.96814	0.036476	9.04e-06	Down	0.426064	0.97495	1.0127	0.0168665	0.0201314	0.0551218
defense response	BraA02g031710.3C	70.6394	0.792113	0.0112135	0.00964949	Down	0.732588	4.9265	1.2602	0	0	0.0977214
defense response	BraA02g034850.3C	7328.24	753.774	0.102859	5.48e-05	Down	413.245	868.383	1247.07	72.2267	115.732	82.8761
defense response	BraA02g036490.3C	254.117	108.049	0.425192	0.0154984	Down	2.60626	5.06952	6.06104	1.546	3.17357	1.39812
defense response	BraA02g044230.3C	18.6278	0	0	0.0023887	Down	2.88001	7.99883	1.91779	0	0	0
defense response	BraA03g001550.3C	173.253	19.3902	0.111918	0.00022342	Down	4.55805	6.49265	12.5231	1.14316	0.991889	0.520826
defense response	BraA03g001790.3C	503.299	152.431	0.302863	0.00421205	Down	13.627	23.7968	36.6984	8.0164	7.48608	7.79415
defense response	BraA03g001950.3C	303.527	95.933	0.316061	6.5e-05	Down	15.82	25.8831	27.3946	6.84988	9.28442	6.59867
defense response	BraA03g005690.3C	775.191	167.155	0.215631	0.0115051	Down	13.4229	37.2844	18.9992	5.32165	3.94483	6.53712
defense response	BraA03g009860.3C	87.5065	31.3323	0.358057	0.0278888	Down	1.25484	3.42696	4.33757	1.41867	1.00058	0.954143
defense response	BraA03g009940.3C	302.574	86.5872	0.286168	0.0016222	Down	13.1172	20.519	31.8435	7.84412	6.90405	4.75252
defense response	BraA03g012330.3C	220.103	9.05862	0.0411563	0.00337395	Down	9.47217	33.6789	11.541	1.20992	0	1.11286
defense response	BraA03g014780.3C	120.992	35.5273	0.293633	0.00165189	Down	8.51456	9.83455	16.3828	2.99862	4.82522	2.71497
defense response	BraA03g015460.3C	29.6037	0	0	5.76e-05	Down	0.470875	0.704813	1.54161	0	0	0
defense response	BraA03g015980.3C	163.036	37.7765	0.231707	8.04e-05	Down	6.21405	6.34748	4.54637	0.850116	1.082	2.1469
defense response	BraA03g020350.3C	124.26	53.6629	0.431861	0.0360274	Down	1.80574	1.83673	4.03325	0.765289	1.15051	1.50053
defense response	BraA03g020730.3C	323.201	51.6018	0.159658	2.49e-09	Down	8.11466	9.65456	11.2988	0.971575	1.98765	1.83993
defense response	BraA03g020750.3C	388.594	41.4216	0.106594	1.12e-11	Down	11.8612	18.4966	13.9953	1.3128	1.98584	1.67715
defense response	BraA03g022870.3C	402.091	105.899	0.263372	0.000241443	Down	15.2557	30.878	28.4455	3.49128	8.40525	8.60424
defense response	BraA03g022880.3C	57.2355	11.9179	0.208225	0.00581359	Down	3.03083	4.5534	2.98947	0.589908	1.14255	0.573605
defense response	BraA03g022890.3C	902.48	117.226	0.129894	2.26e-15	Down	46.3907	65.9667	69.4397	10.1675	8.90288	5.54167
defense response	BraA03g025230.3C	499.173	135.702	0.271853	0.003355	Down	20.1211	36.8614	56.5578	8.99162	13.8378	9.28236
defense response	BraA03g033100.3C	67.0736	0	0	1.29e-07	Down	1.5406	3.35019	1.49144	0	0	0
defense response	BraA03g033200.3C	118.996	58.769	0.493875	0.0490477	Down	2.95098	3.15143	5.98245	1.85609	2.11273	2.21258
defense response	BraA03g034810.3C	45.4403	7.22798	0.159065	0.0218604	Down	0.906046	3.99189	2.14055	0.0732133	0.434659	0.727791
defense response	BraA03g048190.3C	141.762	69.3435	0.489156	0.0348033	Down	5.89503	4.79072	8.1059	1.58461	2.98988	4.88844
defense response	BraA03g055700.3C	20.8286	2.30761	0.11079	0.0351785	Down	0.820996	3.91423	1.67358	0.221423	5.13e-87	0.47928
defense response	BraA03g056620.3C	49.4867	0	0	1.23e-07	Down	3.14713	6.36164	4.6578	0	0	0
defense response	BraA03g057950.3C	691.499	121.55	0.175778	1.4e-11	Down	10.1151	10.0876	12.7029	0.675797	1.19717	4.06052
defense response	BraA03g058050.3C	20346.6	963.429	0.0473508	0.00285748	Down	1034.31	3877.14	1452.07	54.5052	186.598	80.8955
defense response	BraA03g058070.3C	18947.3	1411.74	0.0745085	0.00132801	Down	1393.56	3354.53	1201.54	42.2594	292.7	136.937
defense response	BraA03g058110.3C	1603.32	156.157	0.097396	0.0458797	Down	66.5538	340.158	91.5856	1.71046	41.5618	9.14117
defense response	BraA03g060440.3C	120.576	20.6978	0.171658	2.82e-05	Down	6.21075	6.72531	7.31895	0.0429756	1.74557	1.74748
defense response	BraA03g064960.3C	234.539	11.0226	0.046997	4.58e-06	Down	5.22869	13.8958	9.48014	0.83934	0.398016	0.206027
defense response	BraA04g002960.3C	21.0849	2.0025	0.0949732	0.0263019	Down	1.81709	3.3382	0.967741	0	0.18506	0.496167
defense response	BraA04g003380.3C	242.73	11.0692	0.0456028	0.0273153	Down	3.40184	26.4089	7.81104	0.531366	0.950729	0.412804
defense response	BraA04g003410.3C	251.796	1.96814	0.00781639	0.00652371	Down	6.24733	24.4698	2.86739	0.0557818	0.0646374	0.17733
defense response	BraA04g003430.3C	12.7909	0	0	0.0473251	Down	0.47613	1.39673	0.00522994	8.37e-77	1.33e-56	2.65e-51
defense response	BraA04g019250.3C	94.3158	21.2917	0.225749	0.000894406	Down	1.38929	2.34573	2.86122	0.442686	0.681526	0.411539
defense response	BraA04g019470.3C	215.274	59.0155	0.274142	0.000295167	Down	9.86697	16.7255	22.056	3.37022	6.2207	4.29228
defense response	BraA04g020010.3C	20.1874	0.396056	0.019619	0.00413414	Down	0.462245	0.581465	1.10113	0	0	0.0513907
defense response	BraA04g023000.3C	1040.39	453.852	0.436231	0.0120343	Down	16.4954	31.0055	20.2522	8.76811	9.18148	12.9721
defense response	BraA04g027580.3C	2106.12	648.241	0.30779	0.000748279	Down	44.1607	85.9306	61.0092	17.5354	23.8204	20.3653
defense response	BraA04g029710.3C	675.33	66.792	0.0989027	0.00283508	Down	11.0977	30.3141	14.0418	5.32627	0.27249	0.200069
defense response	BraA04g031290.3C	214.715	25.0947	0.116874	0.000986385	Down	3.71907	8.67718	4.06156	0.566337	0.621329	0.850666
defense response	BraA04g031720.3C	1790.94	385.121	0.215039	0.00080948	Down	110.818	213.619	126.666	16.7937	21.4435	62.8269
defense response	BraA05g002570.3C	109.514	41.9409	0.382973	0.0132754	Down	3.58622	6.58275	6.13115	1.62907	2.83888	2.07886
defense response	BraA05g002750.3C	91.7697	38.9786	0.424744	0.03804	Down	5.49233	6.23401	9.86864	3.21617	3.05114	3.23487
defense response	BraA05g003700.3C	439.307	129.117	0.29391	0.0178887	Down	19.0804	18.2123	44.7561	1.91037	15.1812	7.79102
defense response	BraA05g004720.3C	100.338	30.191	0.300892	0.00420713	Down	6.20304	8.32806	8.02993	0.782219	1.7854	4.42914
defense response	BraA05g005450.3C	160.667	24.0036	0.1494	1.07e-06	Down	8.91032	15.8366	16.8498	1.11552	1.1768	4.19547
defense response	BraA05g005970.3C	14.8629	0.396056	0.0266473	0.0195545	Down	0.508671	1.37444	3.55641	1.28e-10	4.5e-06	0.0814129
defense response	BraA05g006730.3C	122.165	29.3766	0.240467	0.000589938	Down	4.32141	6.59977	3.7864	0.717338	0.553711	2.40113
defense response	BraA05g035440.3C	1787.95	606.941	0.339463	0.000179854	Down	61.1459	73.9562	110.086	20.7951	23.2503	41.7247
defense response	BraA05g036100.3C	176.613	79.4584	0.449902	0.0142445	Down	4.56466	5.75956	7.93584	3.3325	2.51474	2.64909
defense response	BraA05g038940.3C	46.1517	10.2145	0.221325	0.0155476	Down	3.10195	5.81315	4.0803	0.528269	0.506435	1.9915
defense response	BraA05g041910.3C	136.76	67.1223	0.490802	0.0393231	Down	2.87546	4.6675	6.63671	2.77942	2.15205	2.29536
defense response	BraA05g042280.3C	352.409	74.6797	0.211912	0.00215111	Down	7.44714	10.3476	19.9313	2.88253	2.35455	2.98843
defense response	BraA06g001890.3C	48.0277	0.361692	0.00753091	1.23e-06	Down	4.70172	7.77475	4.1125	0.193031	0	0
defense response	BraA06g004310.3C	463.214	75.6584	0.163334	0.0466768	Down	10.9268	8.29001	36.9406	0.939272	1.76183	6.58635
defense response	BraA06g004330.3C	258.162	36.6067	0.141797	0.00534916	Down	4.95538	6.5617	15.8124	0.583274	0.610387	2.75068
defense response	BraA06g009580.3C	2593.03	354.77	0.136817	2.41e-06	Down	81.6091	166.815	173.428	19.6871	21.4146	19.1764
defense response	BraA06g014590.3C	349.169	17.982	0.0514993	0.0321987	Down	3.56935	5.03537	24.4092	0.249513	0.724749	0.766814
defense response	BraA06g016260.3C	443.97	200.387	0.451352	0.00365682	Down	31.066	30.9568	53.4804	19.3129	22.9209	11.7535
defense response	BraA06g030670.3C	239.522	109.49	0.457119	0.0181913	Down	14.3457	24.8679	16.4018	7.16129	6.41047	12.9205
defense response	BraA06g037470.3C	436.65	214.47	0.49117	0.0227116	Down	5.46148	11.2248	9.86221	2.98319	6.17966	4.50367
defense response	BraA06g039880.3C	1510.07	175.38	0.116141	5.68e-10	Down	227.818	381.122	403.874	16.1173	49.8406	56.5772
defense response	BraA06g040480.3C	11203.1	2137.7	0.190813	0.000747855	Down	718.717	1178.11	1982.29	235.091	282.608	249.071
defense response	BraA06g041330.3C	191.234	71.8829	0.375891	0.00386864	Down	9.12418	10.4576	5.62726	4.04629	2.63824	3.1991
defense response	BraA07g003540.3C	436.454	148.439	0.340102	4.57e-05	Down	11.4871	12.3806	14.6533	2.62449	2.53678	8.31712
defense response	BraA07g007770.3C	479.097	214.387	0.447481	0.0114235	Down	19.101	32.2919	21.2373	11.7168	7.26049	14.938
defense response	BraA07g014300.3C	2415.89	512.405	0.212098	0.00236496	Down	90.108	115.201	236.318	25.5821	36.2439	34.8498
defense response	BraA07g017010.3C	538.653	78.5147	0.145761	0.000314449	Down	7.42596	18.0809	11.6684	2.25465	2.04935	1.4075
defense response	BraA07g019220.3C	232.689	25.2482	0.108506	8.9e-06	Down	5.21725	10.8378	13.3644	1.0021	1.55581	0.775709
defense response	BraA07g027040.3C	478.334	168.152	0.351537	0.00010978	Down	30.2854	24.6184	25.5945	16.8002	8.92927	3.68026
defense response	BraA07g028210.3C	23.1349	0	0	0.000542515	Down	0.89888	1.47853	0.720603	0	0	0
defense response	BraA07g029760.3C	1678.5	112.533	0.0670438	6.39e-06	Down	107.995	187.069	305.518	15.5468	8.98793	17.0094
defense response	BraA07g030130.3C	32.8184	1.62867	0.0496266	0.000979821	Down	2.73237	4.46122	4.26389	0	0.294136	0.263857
defense response	BraA07g039910.3C	81.1274	18.0811	0.222873	0.00220372	Down	3.81786	4.1466	2.48918	0.197338	9.96e-64	2.20905
defense response	BraA07g041840.3C	1874.72	860.66	0.459086	0.0161803	Down	73.1109	134.47	145.032	45.0704	89.6417	34.9214
defense response	BraA08g012430.3C	473.389	64.1058	0.135419	9.05e-05	Down	17.669	41.1215	28.2971	3.18511	2.72871	6.39265
defense response	BraA08g012440.3C	963.391	403.161	0.418481	0.000843643	Down	52.1841	84.2048	60.4712	29.2709	25.6366	31.0505
defense response	BraA08g012890.3C	87.3925	26.7151	0.305691	0.0292001	Down	1.81081	3.86027	6.39576	1.04662	2.35853	0.450124
defense response	BraA08g026060.3C	41.7031	8.03013	0.192555	0.0168853	Down	0.798891	2.77414	1.67257	0.429869	0.0587825	0.544058
defense response	BraA08g026660.3C	49.3314	0	0	0.00047226	Down	1.72592	9.76473	4.02415	0	0	0
defense response	BraA08g026680.3C	64.081	1.08508	0.0169329	1.49e-07	Down	6.55294	5.21833	9.69435	0.38101	0	0
defense response	BraA08g032640.3C	40.1318	6.97735	0.173861	0.0148685	Down	1.77847	6.4428	3.65484	0.844733	0.494714	0.850727
defense response	BraA09g000880.3C	68.8794	4.34448	0.0630737	8e-06	Down	3.07831	5.80927	4.01508	0.103089	0.116772	0.72082
defense response	BraA09g008820.3C	110.963	52.228	0.470681	0.0464347	Down	6.2558	6.89044	8.16824	3.32895	4.33536	2.80473
defense response	BraA09g022180.3C	44.8127	13.1585	0.293632	0.0457304	Down	1.52687	4.96811	2.90898	1.43618	1.30232	0.160595
defense response	BraA09g022620.3C	711.544	314.136	0.441484	0.000378421	Down	34.4035	41.2389	51.0928	9.90602	23.8117	24.299
defense response	BraA09g023180.3C	496.131	229.663	0.462908	0.0366521	Down	33.6207	52.6033	85.5226	17.4629	39.7182	25.3275
defense response	BraA09g023480.3C	267.964	18.7196	0.0698585	0.000314173	Down	34.333	44.1399	103.331	1.54452	4.18004	7.35686
defense response	BraA09g027250.3C	4132.08	1588.72	0.384485	0.00884109	Down	102.233	201.442	142.899	77.2538	31.8924	70.0522
defense response	BraA09g034950.3C	173.927	80.1392	0.460764	0.0172403	Down	4.89245	8.14015	9.74584	4.76601	3.91408	2.29244
defense response	BraA09g035490.3C	83.8475	31.0474	0.370284	0.0216142	Down	2.34061	5.66706	5.62775	1.78023	2.4683	1.06469
defense response	BraA09g040010.3C	2514.3	344.509	0.13702	0.0152524	Down	95.4581	184.612	445.98	46.2323	36.5624	20.0304
defense response	BraA09g042830.3C	91.3011	11.0712	0.121261	2.49e-05	Down	0.989176	1.8725	1.1798	0.110449	0.197909	0.198179
defense response	BraA09g043640.3C	271.291	25.3553	0.0934615	0.000171317	Down	11.0768	32.2317	23.9546	3.34383	0.149239	3.17024
defense response	BraA09g048320.3C	67.1268	3.25733	0.0485251	0.014173	Down	1.14461	5.80454	1.87135	0	0.225142	0.206107
defense response	BraA09g048450.3C	149.714	67.8881	0.453453	0.0207656	Down	8.91902	8.83361	14.0673	5.41371	5.50387	4.01531
defense response	BraA09g048580.3C	9.88002	0	0	0.0427792	Down	0.130214	1.43486	1.26019	0	0	0
defense response	BraA09g057660.3C	596.213	133.612	0.224102	0.000128264	Down	9.47542	19.2305	20.892	2.5766	5.59588	3.46185
defense response	BraA09g057670.3C	386.409	107.75	0.278851	0.00341187	Down	5.21272	11.7964	14.1197	1.81821	2.70472	4.47671
defense response	BraA09g061030.3C	1682.86	366.061	0.217523	0.000260216	Down	52.8858	94.969	126.221	31.7211	17.0597	13.1441
defense response	BraA09g061650.3C	276.196	119.49	0.432629	0.0035978	Down	7.18938	7.42006	8.92075	2.98023	3.20231	4.34916
defense response	BraA09g061810.3C	124.275	2.37634	0.0191216	5.94e-08	Down	3.17311	2.31438	6.03223	1.48e-23	0	0.236021
defense response	BraA09g061820.3C	76.5214	4.61522	0.0603128	2.39e-06	Down	1.74587	2.00615	3.29186	0.141466	1.05e-91	0.287546
defense response	BraA09g062580.3C	143.418	63.8534	0.445227	0.023306	Down	4.92439	4.64381	3.32034	0.992629	1.23498	3.72059
defense response	BraA09g063200.3C	87.6914	4.51213	0.0514546	0.0001607	Down	1.50196	3.86181	5.96183	0.342422	9.74e-63	0.284794
defense response	BraA10g013110.3C	141.153	64.0977	0.454101	0.0217943	Down	5.09997	6.5579	4.99583	1.14325	3.85252	2.94793
defense response	BraA10g013180.3C	184.415	45.2145	0.245177	0.0106774	Down	2.85241	8.29069	5.12636	1.27446	1.02146	1.87996
defense response	BraA10g019660.3C	313.088	98.8667	0.31578	0.00022683	Down	13.2459	20.1628	26.7992	8.18554	6.70205	4.86282
defense response	BraA10g020100.3C	1031.88	100.845	0.097729	0.00271833	Down	57.6823	212.907	120.735	18.0397	7.55121	14.6515
defense response	BraA10g025440.3C	75.889	0.792113	0.0104378	3.87e-06	Down	2.66059	10.4916	8.83285	8.38e-09	0.0291466	0.180471
defense response	BraA10g028120.3C	436.902	129.887	0.29729	0.0156953	Down	9.63046	20.1977	9.40341	2.98078	3.94171	5.32685
defense response	BraA10g031490.3C	67.5676	18.5356	0.274327	0.0101625	Down	1.18831	1.89882	1.85506	0.321888	0.49587	0.589806
defense response	BraA10g031900.3C	585.014	71.9883	0.123054	0.00285612	Down	15.2959	21.902	50.1694	3.63776	1.65241	5.7591
defense response	BraA10g031910.3C	149.213	22.1384	0.148367	0.0160673	Down	3.82544	5.5078	14.9869	1.08875	1.8372	0.804519
response to wounding	BraA01g011280.3C	741.724	62.8487	0.0847332	8.27e-06	Down	5.36773	13.8147	11.4908	0.80703	1.04885	0.867481
response to wounding	BraA01g024940.3C	12.0324	0	0	0.0214323	Down	1.15088	0.548887	1.42767	1.55e-17	8.5e-17	3.32e-19
response to wounding	BraA01g041550.3C	732.158	42.3269	0.0578112	0.00766704	Down	17.5254	66.9788	21.9896	1.17686	3.1481	2.20232
response to wounding	BraA02g010380.3C	37.1528	8.5009	0.228809	0.030779	Down	1.1488	0.875052	0.973545	0.148404	0.569375	4.44e-76
response to wounding	BraA02g016320.3C	4681.87	780.339	0.166673	0.0106074	Down	226.475	631.646	274.321	32.0513	53.1899	113.25
response to wounding	BraA02g021800.3C	549.862	178.088	0.323877	0.00686014	Down	21.8192	48.4646	55.7599	12.0306	8.58263	21.7429
response to wounding	BraA03g011120.3C	1104.28	391.166	0.354228	0.000746304	Down	93.6241	154.06	111.785	32.1558	34.3294	66.1053
response to wounding	BraA03g015970.3C	1910.33	486.702	0.254773	3.74e-06	Down	63.9068	71.4362	69.5411	6.27782	6.25168	41.0521
response to wounding	BraA03g017360.3C	992.519	305.584	0.307887	3.13e-05	Down	13.8249	23.2226	23.7949	5.53866	5.53759	8.39063
response to wounding	BraA03g024150.3C	630.173	273.766	0.43443	0.00394589	Down	14.9637	24.5414	17.1801	5.76176	8.49424	11.4421
response to wounding	BraA03g026180.3C	5356.97	1948.88	0.363802	0.0156994	Down	301.463	652.488	387.346	125.288	153.809	232.411
response to wounding	BraA03g039020.3C	1097.83	12.0775	0.0110013	0.0108108	Down	13.842	22.7813	125.641	0.610814	0.509077	0.719837
response to wounding	BraA04g003820.3C	200.673	11.1823	0.0557243	2.35e-05	Down	5.89965	15.8543	20.5566	0.570564	1.37029	0.491942
response to wounding	BraA04g003840.3C	210.014	16.3734	0.0779632	1.07e-06	Down	9.34623	21.3024	21.3027	2.11545	0.666287	1.42959
response to wounding	BraA04g021340.3C	2214.85	592.753	0.267627	0.000544414	Down	86.3793	144.61	108.374	11.7612	17.3309	65.0064
response to wounding	BraA05g010140.3C	610.223	212.542	0.348303	0.0241353	Down	11.5598	9.40327	14.6688	0.615618	0.960952	11.0631
response to wounding	BraA05g027600.3C	959.846	13.0334	0.0135787	0.00829511	Down	17.0782	19.8576	111.146	0.162876	0.222744	1.63263
response to wounding	BraA06g021390.3C	1228.99	130.878	0.106492	4.88e-05	Down	24.1337	50.9793	70.327	7.33679	4.43982	4.32277
response to wounding	BraA06g023410.3C	2085.39	180.338	0.0864769	0.00105466	Down	36.3364	68.3033	138.073	7.6234	6.85349	7.20376
response to wounding	BraA06g041210.3C	607.96	196.231	0.32277	0.0339677	Down	15.6147	22.8582	49.7489	6.29103	9.67378	13.338
response to wounding	BraA07g028030.3C	384.28	36.4592	0.0948764	8.55e-10	Down	23.3597	41.2772	38.1572	1.16129	2.1311	6.88997
response to wounding	BraA07g038640.3C	464.148	29.3242	0.0631786	1.45e-05	Down	22.6949	61.7157	43.5117	0.618514	1.19274	6.57518
response to wounding	BraA07g040260.3C	2841.06	1075.26	0.378469	0.0360017	Down	197.422	395.098	216.59	27.6746	104.817	187.924
response to wounding	BraA08g024730.3C	2917.42	1078.08	0.369531	0.00441807	Down	179.284	283.357	186.427	55.3965	51.4831	142.461
response to wounding	BraA08g029080.3C	75.6243	4.42122	0.0584629	0.00176074	Down	0.595257	2.09235	3.49688	0.0616433	0.226149	0.0940859
response to wounding	BraA09g036900.3C	1699.94	613.002	0.360602	0.000632898	Down	96.2035	166.185	122.539	38.7676	43.2699	62.7289
response to wounding	BraA10g008560.3C	178.877	30.7991	0.17218	0.020715	Down	8.75886	25.2457	10.0032	2.72206	0.512235	4.69479
response to wounding	BraA10g017650.3C	1170.43	320.298	0.273658	0.000297554	Down	85.897	165.202	127.343	32.1703	24.5172	51.2022
response to wounding	BraA10g018050.3C	361.784	101.65	0.280968	0.000126865	Down	10.0533	13.0946	20.033	3.15787	3.5646	5.74727
response to wounding	BraA10g018060.3C	170.414	58.258	0.341862	0.00174979	Down	10.9919	15.8524	15.1686	3.87792	3.39019	7.64267
response to wounding	BraA10g018070.3C	77.77	9.41234	0.121028	0.000498475	Down	4.75453	4.82386	11.073	0.349214	0.208676	1.87758
response to wounding	BraA10g018080.3C	217.87	22.7994	0.104647	7.08e-08	Down	9.2615	15.8821	12.0716	0.295028	0	3.64987
response to wounding	BraA10g018110.3C	59.244	4.4313	0.0747973	5.94e-05	Down	1.51535	1.4652	1.69348	0.0742322	0.264327	3.28e-77
response to wounding	BraA10g018910.3C	1658.12	121.031	0.0729929	8.69e-05	Down	26.1771	67.2843	94.1466	6.29082	3.97774	3.97789
response to wounding	BraAnng005480.3C	99.5006	17.8809	0.179706	0.0120977	Down	1.70596	2.78899	6.17265	0.582218	0.399245	1.00321
response to auxin	BraA01g001300.3C	605.236	217.524	0.359404	0.0109416	Down	19.6365	34.2049	22.9453	3.92606	6.39826	18.3575
response to auxin	BraA01g018010.3C	143.368	32.4519	0.226353	0.000109609	Down	3.75237	5.32232	3.09653	0.331207	1.90857	0.695863
response to auxin	BraA01g018020.3C	2822.64	766.264	0.271471	2.98e-06	Down	287.471	436.235	429.873	55.2188	90.1726	179.149
response to auxin	BraA01g042490.3C	334.917	84.1203	0.251168	8.66e-06	Down	3.96019	5.28925	7.55861	1.00241	1.97036	1.41706
response to auxin	BraA02g013880.3C	2003.78	949.972	0.474089	0.000416676	Down	253.853	274.147	268.657	86.3814	118.438	185.968
response to auxin	BraA02g027780.3C	68.0047	0	0	5.35e-10	Down	9.29114	11.4403	11.2613	0	0	0
response to auxin	BraA02g045660.3C	35.8108	6.19738	0.173059	0.0158477	Down	0.921277	3.45074	3.66252	0.545172	0.332835	0.594125
response to auxin	BraA03g027970.3C	2942.39	481.357	0.163594	1.14e-06	Down	299.757	528.596	367.761	63.5621	68.5631	72.7035
response to auxin	BraA03g027980.3C	432.748	142.581	0.329477	0.00393852	Down	26.2427	46.6242	27.8727	4.48431	17.5142	12.9317
response to auxin	BraA03g041660.3C	441.667	10.0163	0.0226784	9.66e-23	Down	8.38851	8.7662	13.5612	0.535049	0.0669743	0.121245
response to auxin	BraA03g053600.3C	424.966	149.861	0.352643	0.0351288	Down	8.97421	18.5311	8.32398	2.00537	6.60519	4.77382
response to auxin	BraA03g057080.3C	700.887	110.116	0.15711	1.51e-05	Down	16.1588	25.9715	37.7464	3.3011	4.20662	5.45115
response to auxin	BraA03g057970.3C	59.6632	4.32226	0.0724443	4.97e-05	Down	3.08919	3.60876	5.75475	0.0979394	1.28e-07	0.871303
response to auxin	BraA03g060860.3C	986.706	238.79	0.242007	9.73e-06	Down	34.4301	49.5892	51.9262	6.38668	3.88234	23.6093
response to auxin	BraA05g040790.3C	41.905	8.86466	0.211542	0.0179608	Down	2.92926	3.07802	2.03509	0.277006	1.09251	0.386834
response to auxin	BraA07g011840.3C	2222.48	976.081	0.439186	0.00175825	Down	43.5021	71.1449	76.3347	29.3589	38.8983	19.3744
response to auxin	BraA07g017250.3C	50.3897	5.1446	0.102096	0.000580875	Down	1.97418	4.26641	5.46965	0.393501	0.58265	0.31891
response to auxin	BraA07g032110.3C	3305.88	1380.85	0.417695	2.36e-05	Down	317.293	380.322	429.391	114.453	132.06	240.038
response to auxin	BraA08g024720.3C	23.1816	1.48113	0.0638926	0.0109413	Down	0.617118	1.15023	0.844868	0.122668	0	0.0453818
response to auxin	BraA09g003210.3C	1260.19	32.3972	0.0257082	0.00684104	Down	94.9451	386.433	92.7564	9.02088	0.896935	5.93498
response to auxin	BraA09g007920.3C	141.817	7.27031	0.0512654	0.000328049	Down	4.25962	13.9031	7.59709	0.725659	0.346974	0.394229
response to auxin	BraA09g036560.3C	56.0986	1.54986	0.0276275	2.87e-06	Down	1.37152	1.51848	1.75704	0.0307195	8.57e-07	0.100156
response to auxin	BraA09g038760.3C	15.7995	0	0	0.00611016	Down	0.756883	0.462205	0.77739	0	0	0
response to auxin	BraA10g000820.3C	234.392	69.7854	0.297729	0.00248393	Down	2.40807	5.59897	5.16655	1.701	1.40697	0.997429
response to auxin	BraA10g012580.3C	2933.44	1155.15	0.393787	1.17e-05	Down	334.22	450.224	377.351	124.022	127.632	223.369
response to auxin	BraA10g033750.3C	297.763	93.5504	0.314177	0.00565326	Down	6.12701	15.1151	12.1011	4.24852	4.37131	2.42035
auxin-activated signaling pathway	BraA01g002380.3C	17.0837	1.17603	0.0688392	0.030604	Down	0.597141	0.982325	1.94558	0.0919821	0.109784	0.0994417
auxin-activated signaling pathway	BraA01g006580.3C	139.264	3.59474	0.0258124	5.64e-10	Down	9.7266	18.4049	11.6339	0.323516	0.759117	0
auxin-activated signaling pathway	BraA01g008460.3C	1163.96	460.391	0.395537	0.0163296	Down	45.7187	57.1489	108.282	34.6824	28.2573	23.3968
auxin-activated signaling pathway	BraA01g013230.3C	89.1908	29.7203	0.333221	0.0167027	Down	7.47171	12.4398	8.82272	0.787242	1.46847	7.73353
auxin-activated signaling pathway	BraA01g031100.3C	734.256	362.722	0.494	0.00392309	Down	52.9742	77.9213	64.7502	28.4316	24.0132	47.8705
auxin-activated signaling pathway	BraA01g032750.3C	88.3291	8.45642	0.0957377	0.000339481	Down	1.25831	2.67802	4.26695	0.420582	0.271146	0.123864
auxin-activated signaling pathway	BraA01g035920.3C	355.497	125.403	0.352753	0.0011676	Down	16.3123	31.1069	24.0418	6.45015	9.58257	10.3151
auxin-activated signaling pathway	BraA01g036620.3C	71.3196	11.0771	0.155316	0.000794131	Down	4.55239	8.13314	6.00466	2.63391	0.466678	1.36e-37
auxin-activated signaling pathway	BraA01g038610.3C	196.19	39.6051	0.201871	4.52e-06	Down	19.4404	32.2756	24.6165	3.17207	5.94678	6.94949
auxin-activated signaling pathway	BraA02g000840.3C	67.4473	0	0	6.53e-10	Down	8.96128	13.7178	8.78707	0	0	0
auxin-activated signaling pathway	BraA02g022840.3C	94.5223	28.7275	0.303924	0.0244659	Down	2.66546	7.15319	8.79685	3.63048	1.20829	1.03315
auxin-activated signaling pathway	BraA02g024300.3C	593.698	36.6001	0.0616477	1.15e-10	Down	14.9518	27.8438	22.6061	1.92312	1.21412	1.0696
auxin-activated signaling pathway	BraA02g034640.3C	298.986	130.204	0.435487	0.0474448	Down	6.60135	4.17756	10.0208	1.86987	1.66055	5.65139
auxin-activated signaling pathway	BraA02g045830.3C	278.185	30.1729	0.108463	0.0248469	Down	5.83165	22.5249	7.59736	0.621097	0.222523	3.25425
auxin-activated signaling pathway	BraA03g005140.3C	99.3187	23.1265	0.232852	0.000963878	Down	4.53231	5.02258	6.53963	1.09284	1.20689	1.58589
auxin-activated signaling pathway	BraA03g012590.3C	90.6918	1.14166	0.0125884	1.8e-10	Down	2.01365	2.49543	2.67765	0.0736185	0.0450277	0
auxin-activated signaling pathway	BraA03g017680.3C	290.532	128.508	0.442319	0.0108152	Down	17.9348	14.3058	31.134	10.0169	10.5589	8.185
auxin-activated signaling pathway	BraA03g021190.3C	160.04	14.4195	0.0900993	0.00846037	Down	3.11726	3.73218	11.8107	0.218389	0.754707	0.745021
auxin-activated signaling pathway	BraA03g026350.3C	44.5464	9.30925	0.208978	0.0329215	Down	3.67009	9.99071	3.87678	1.03153	0.41249	2.42455
auxin-activated signaling pathway	BraA03g028670.3C	1883.57	795.31	0.422235	0.0227129	Down	35.0973	46.9178	87.2463	24.6173	26.6101	22.646
auxin-activated signaling pathway	BraA03g035650.3C	414.271	112.941	0.272626	0.00237824	Down	16.5886	36.5584	24.181	4.9373	10.7777	6.51869
auxin-activated signaling pathway	BraA03g037570.3C	398.532	84.4958	0.212018	0.000217667	Down	19.7179	44.2437	42.0511	9.7403	7.93949	5.88159
auxin-activated signaling pathway	BraA03g054560.3C	27.7313	0.723385	0.0260855	0.00103197	Down	0.434671	1.88061	1.73039	0.126271	3.38e-50	2.38e-61
auxin-activated signaling pathway	BraA03g056500.3C	33.9428	0.396056	0.0116683	7.01e-05	Down	2.57383	2.83696	3.90304	0	8.19e-55	0.160618
auxin-activated signaling pathway	BraA03g059070.3C	167.811	32.7411	0.195107	0.00092432	Down	17.2715	37.5538	38.4843	3.38032	0.154395	15.0794
auxin-activated signaling pathway	BraA04g000100.3C	88.9298	11.5683	0.130083	4.78e-05	Down	1.88733	3.61689	4.65882	0.543074	0.280847	0.487291
auxin-activated signaling pathway	BraA04g000990.3C	253.033	86.1688	0.340543	0.000494032	Down	19.0028	26.4048	27.4726	12.7205	6.36344	6.64645
auxin-activated signaling pathway	BraA05g009190.3C	65.9544	19.9845	0.303005	0.0146682	Down	6.16181	12.3619	7.72731	0	4.66642	3.70662
auxin-activated signaling pathway	BraA05g016740.3C	74.5024	1.53772	0.0206398	1.36e-05	Down	1.93819	4.15782	1.69837	0.0929373	0.0546161	0.0521087
auxin-activated signaling pathway	BraA05g018490.3C	31.5999	0.77997	0.0246827	0.000348755	Down	0.548755	1.01353	1.37972	0.0380655	0.0451003	3.2e-90
auxin-activated signaling pathway	BraA05g023900.3C	109.272	32.1953	0.294636	0.00456337	Down	3.27357	8.05887	6.13011	1.09174	2.38013	1.97151
auxin-activated signaling pathway	BraA05g024080.3C	141.788	66.4657	0.46877	0.0246029	Down	7.24555	11.3406	11.9709	3.28718	7.43836	4.1828
auxin-activated signaling pathway	BraA05g024120.3C	1162.92	464.358	0.399302	0.00245272	Down	95.0079	94.1911	165.824	34.6289	40.2094	70.7985
auxin-activated signaling pathway	BraA05g026240.3C	27.6768	1.53772	0.0555598	0.00336146	Down	0.419649	0.873292	1.29639	0.0739108	0.0440884	0.0407386
auxin-activated signaling pathway	BraA05g030630.3C	134.394	37.261	0.277252	0.000870865	Down	11.1048	21.3455	17.1484	5.23689	3.71964	5.46447
auxin-activated signaling pathway	BraA05g032690.3C	74.1901	0.361692	0.00487521	7.34e-10	Down	3.29502	4.5679	4.48769	0.0864869	0	0
auxin-activated signaling pathway	BraA05g034120.3C	451.904	216.525	0.479139	0.00283258	Down	11.613	15.7909	17.4756	4.56209	9.63236	8.19288
auxin-activated signaling pathway	BraA06g002290.3C	196.25	94.4481	0.481264	0.0189197	Down	12.5215	12.2589	18.3328	5.96415	4.87763	10.5141
auxin-activated signaling pathway	BraA06g002760.3C	31.0119	0.418277	0.0134877	0.000154278	Down	0.417867	1.01862	1.4556	0	0.0447327	6.95e-79
auxin-activated signaling pathway	BraA06g009470.3C	150.101	30.3081	0.201919	2.58e-05	Down	10.2606	12.1554	10.4721	0.548165	3.70217	2.63373
auxin-activated signaling pathway	BraA06g012490.3C	194.368	91.7663	0.472126	0.036614	Down	16.5827	31.8573	20.7195	8.70132	17.942	7.66423
auxin-activated signaling pathway	BraA06g014810.3C	37.654	2.37634	0.0631098	0.000806849	Down	1.00264	2.53787	1.68528	1.4e-08	6.93e-08	0.362465
auxin-activated signaling pathway	BraA06g018600.3C	64.065	6.53685	0.102035	0.014192	Down	1.06381	5.10285	2.49222	0.374016	0.146703	0.470675
auxin-activated signaling pathway	BraA06g033000.3C	682.363	100.819	0.14775	2.96e-05	Down	39.9093	64.6435	98.0378	8.45668	9.75832	12.777
auxin-activated signaling pathway	BraA06g037480.3C	75.1907	19.1417	0.254575	0.0182463	Down	4.19487	8.69226	3.49395	1.65826	1.89135	0.864385
auxin-activated signaling pathway	BraA06g039970.3C	1302.87	222.986	0.17115	3.6e-13	Down	15.8605	19.9379	25.1629	4.31663	3.08428	3.4226
auxin-activated signaling pathway	BraA07g014360.3C	313.726	94.066	0.299835	0.00223809	Down	6.30791	7.29697	13.815	2.64319	2.41122	3.41192
auxin-activated signaling pathway	BraA07g015730.3C	173.195	11.1865	0.0645887	6.44e-11	Down	17.9206	16.955	25.2658	0.343806	1.41087	2.2984
auxin-activated signaling pathway	BraA07g016460.3C	327.028	40.6455	0.124287	1.56e-05	Down	8.13705	19.0162	17.4066	1.87941	2.99885	1.01091
auxin-activated signaling pathway	BraA07g026760.3C	423.681	34.7855	0.0821031	0.00120241	Down	6.95792	11.4592	25.2279	1.54951	1.83718	0.348021
auxin-activated signaling pathway	BraA07g026930.3C	429.444	95.8776	0.22326	9.3e-06	Down	11.5572	15.832	20.4171	7.14382	2.58045	1.39696
auxin-activated signaling pathway	BraA07g034110.3C	97.9444	8.00588	0.0817391	0.0104707	Down	1.89502	3.82305	10.1106	0.244496	0.722809	0.381775
auxin-activated signaling pathway	BraA07g039050.3C	2786.08	1089.57	0.391078	0.0030645	Down	82.5738	115.506	178.872	52.6371	55.6394	44.5276
auxin-activated signaling pathway	BraA07g042680.3C	13.7584	0.77997	0.0566904	0.0493131	Down	0.346385	0.794974	0.676947	0.06341	0.0753242	0
auxin-activated signaling pathway	BraA08g000170.3C	356.099	60.3353	0.169434	3.23e-06	Down	16.0913	31.2105	28.516	1.95278	5.73412	5.72737
auxin-activated signaling pathway	BraA08g005980.3C	42.4601	3.25523	0.0766657	0.000999591	Down	6.31239	9.28572	5.63206	1.75728	0	0
auxin-activated signaling pathway	BraA08g009040.3C	114.516	12.2108	0.10663	0.0171057	Down	3.90688	11.7773	3.54151	0.736485	1.04917	0.442654
auxin-activated signaling pathway	BraA08g020500.3C	96.2568	20.7644	0.215719	0.0181317	Down	14.4899	25.3766	7.57969	2.89727	2.95221	5.05488
auxin-activated signaling pathway	BraA08g021550.3C	144.275	11.8835	0.0823669	0.000695635	Down	3.5817	9.91568	4.96883	0.437154	0.826695	0.366225
auxin-activated signaling pathway	BraA08g021740.3C	520.024	141.431	0.27197	0.00775922	Down	6.75868	17.092	10.4596	2.02817	3.77008	4.03058
auxin-activated signaling pathway	BraA08g023830.3C	238.941	38.1359	0.159604	0.000433175	Down	7.33978	13.9173	21.2653	1.92048	3.89895	1.25073
auxin-activated signaling pathway	BraA08g031180.3C	3297.83	1645.92	0.499092	0.00160704	Down	76.3441	118.559	96.3056	43.4322	47.4783	60.5897
auxin-activated signaling pathway	BraA09g001190.3C	469.324	11.6551	0.0248339	1.29e-25	Down	11.438	12.5065	18.2759	0.253174	0.780151	0.0424742
auxin-activated signaling pathway	BraA09g005750.3C	151.22	53.6726	0.354931	0.0347421	Down	10.7391	23.7704	35.0179	13.8996	5.27833	6.51214
auxin-activated signaling pathway	BraA09g019230.3C	14.4854	0	0	0.00913532	Down	1.4636	3.02705	2.95617	0	0	0
auxin-activated signaling pathway	BraA09g019950.3C	152.416	74.5446	0.489086	0.0458423	Down	14.3252	19.8338	32.5567	8.11419	8.42103	17.2105
auxin-activated signaling pathway	BraA09g026350.3C	105.142	20.6512	0.196413	0.000245704	Down	9.79389	10.7162	13.7941	2.11981	1.63977	3.2633
auxin-activated signaling pathway	BraA09g035390.3C	113.733	41.3207	0.363313	0.00739085	Down	4.47721	7.99612	6.93571	0.615967	4.36094	2.42816
auxin-activated signaling pathway	BraA09g051320.3C	153.35	75.0473	0.489385	0.038226	Down	3.57452	6.01535	9.22444	3.58727	3.128	2.83035
auxin-activated signaling pathway	BraA09g055860.3C	183.79	88.4827	0.481434	0.0433758	Down	4.45015	5.36315	10.255	4.06197	2.63253	3.22472
auxin-activated signaling pathway	BraA09g060970.3C	4156.09	580.669	0.139715	0.0243302	Down	67.6558	219.885	73.8453	19.266	17.6757	16.7055
auxin-activated signaling pathway	BraA09g064990.3C	919.712	281.262	0.305816	4.66e-07	Down	69.2015	68.4351	73.42	17.3115	28.2106	21.6072
auxin-activated signaling pathway	BraA09g065000.3C	123.506	53.5741	0.433778	0.0268219	Down	8.52022	9.2456	18.2993	2.83533	5.70747	7.49181
auxin-activated signaling pathway	BraA10g002780.3C	46.2761	9.40614	0.203262	0.0103536	Down	2.09525	4.08026	6.86279	1.03066	1.35699	0.300275
auxin-activated signaling pathway	BraA10g002790.3C	639.014	248.86	0.389443	0.000148387	Down	41.6605	50.9427	56.4708	29.4858	15.7532	14.946
auxin-activated signaling pathway	BraA10g032690.3C	14.2134	0	0	0.0330207	Down	3.78e-63	1.64371	5.30228	0	0	0
response to jasmonic acid	BraA01g003600.3C	328.484	16.305	0.0496371	0.00302859	Down	4.5513	15.1926	5.38277	1.59e-46	0.118127	1.20908
response to jasmonic acid	BraA01g003610.3C	272.887	15.7735	0.0578025	9.89e-05	Down	5.84212	12.7209	5.55086	0.056853	0	1.39561
response to jasmonic acid	BraA01g004410.3C	45583.4	8465.64	0.185718	0.0285251	Down	2432.06	7872.86	3079.57	565.364	1611.79	479.006
response to jasmonic acid	BraA01g021670.3C	230.096	74.1987	0.322469	0.00191256	Down	4.18279	8.35094	5.82293	1.75374	2.77019	1.68843
response to jasmonic acid	BraA02g010710.3C	378.479	36.8469	0.0973553	0.00323165	Down	9.35138	20.6276	41.7576	1.8573	1.95198	3.44756
response to jasmonic acid	BraA02g011200.3C	42.7378	4.37467	0.102361	0.0031508	Down	0.827709	0.300287	1.2762	0.230119	1.77e-44	0.0228518
response to jasmonic acid	BraA02g044840.3C	50.7958	6.46812	0.127336	0.00167505	Down	2.8322	4.74299	3.75916	0.731264	0.23206	0.558768
response to jasmonic acid	BraA03g003120.3C	1733.98	59.4645	0.0342936	0.00020917	Down	77.9535	141.953	318.76	4.03235	2.82864	12.0324
response to jasmonic acid	BraA03g011150.3C	572.198	221.422	0.386968	0.00331724	Down	42.4138	48.8774	83.1071	16.2721	34.6309	19.172
response to jasmonic acid	BraA03g027430.3C	109.326	46.6692	0.426883	0.0290437	Down	3.39037	1.82582	4.84868	1.53818	1.23157	1.6076
response to jasmonic acid	BraA03g027780.3C	315.035	7.78161	0.0247007	0.0147499	Down	3.42754	7.25717	30.2745	0.310073	0.182932	0.56745
response to jasmonic acid	BraA03g051230.3C	9322.34	320.342	0.0343628	0.00538531	Down	96.4044	717.499	310.868	0.921438	39.573	1.33774
response to jasmonic acid	BraA03g058060.3C	1449.67	339.421	0.234137	0.012739	Down	75.4474	226.596	136.23	49.0192	45.9314	13.7514
response to jasmonic acid	BraA03g058090.3C	28285.6	2674.47	0.0945524	0.00630456	Down	1301.43	5177.6	2442.61	265.879	461.218	171.939
response to jasmonic acid	BraA03g058990.3C	2503.93	1204.84	0.481178	0.00159631	Down	57.861	73.9787	58.1227	32.9556	18.0914	43.7573
response to jasmonic acid	BraA06g027210.3C	768.354	320.98	0.41775	0.04189	Down	17.3991	36.0421	18.2327	12.6091	9.86964	9.04444
response to jasmonic acid	BraA06g028320.3C	455.693	90.2678	0.198089	0.00416475	Down	40.7489	108.317	67.3474	7.02492	8.8277	28.9594
response to jasmonic acid	BraA07g026350.3C	19.8853	1.5155	0.076212	0.0238903	Down	1.65111	2.86101	2.37167	0.211602	0	0.24212
response to jasmonic acid	BraA07g030070.3C	377.292	86.852	0.230198	0.0118266	Down	9.83695	27.0316	14.1599	4.55489	4.26073	3.58146
response to jasmonic acid	BraA09g006980.3C	26.9639	0	0	0.00587003	Down	0.459653	0.870288	3.48356	0	0	0
response to jasmonic acid	BraA09g026540.3C	175.42	1.80846	0.0103093	0.00316849	Down	2.69254	3.99767	16.4204	0.261215	0	4.02e-33
response to jasmonic acid	BraA09g064090.3C	161.096	47.9806	0.297838	0.000712891	Down	7.62071	12.9962	16.2853	4.98593	2.1507	4.26623
response to jasmonic acid	BraA10g017610.3C	589.948	208.979	0.354232	0.0332444	Down	12.9968	24.6799	44.2391	10.665	11.4044	8.077
defense response to bacterium	BraA01g006320.3C	1106.02	481.171	0.435047	0.0440161	Down	41.7629	88.3102	46.6609	21.4365	26.2324	33.1251
defense response to bacterium	BraA01g007690.3C	176.647	30.2496	0.171243	0.0303869	Down	2.19992	6.15764	2.02173	0.131878	0.418866	1.30558
defense response to bacterium	BraA01g015430.3C	199.679	25.1169	0.125787	2.4e-05	Down	5.32484	6.34842	11.9738	0.531035	1.33229	1.18497
defense response to bacterium	BraA01g032990.3C	692.206	231.507	0.334448	0.00219986	Down	46.9874	74.662	47.4376	6.44261	20.5829	31.9062
defense response to bacterium	BraA01g040220.3C	194.424	24.1408	0.124166	0.000810889	Down	15.0109	40.4554	23.728	3.91999	3.56444	2.85567
defense response to bacterium	BraA01g041470.3C	11.2128	0	0	0.0276923	Down	0.133059	1.6091	0.66898	0	0	0
defense response to bacterium	BraA02g005230.3C	37.1238	0	0	5.88e-06	Down	0.764114	1.14422	0.867296	0	2.86e-59	9.47e-78
defense response to bacterium	BraA02g007360.3C	95.9498	8.80212	0.0917367	0.00200291	Down	2.96492	11.5327	7.42775	0	0.400452	1.64882
defense response to bacterium	BraA02g009650.3C	2324.91	781.061	0.335953	0.0113709	Down	106.293	211.619	127.203	35.8613	31.8985	88.3122
defense response to bacterium	BraA02g009830.3C	199.571	39.2435	0.196639	0.010482	Down	4.12152	17.5959	14.5379	0.971002	3.3407	3.16902
defense response to bacterium	BraA02g009840.3C	157.973	76.9875	0.487346	0.0310709	Down	7.46592	13.1083	11.0264	1.87174	8.84689	5.41645
defense response to bacterium	BraA02g017800.3C	350.533	25.014	0.0713601	9.09e-12	Down	6.32436	10.5183	10.9403	0.336828	0.0739659	1.64374
defense response to bacterium	BraA02g019880.3C	103.61	3.78874	0.0365673	3.64e-09	Down	4.22042	4.45592	5.17603	0.271253	0.00256555	0.292883
defense response to bacterium	BraA02g019990.3C	1033.74	221.22	0.214	0.00259875	Down	33.2129	84.0327	52.1652	9.22785	16.2294	12.7334
defense response to bacterium	BraA02g022480.3C	307.034	137.925	0.449216	0.0307514	Down	6.95487	14.0291	8.32655	3.83518	4.12863	5.80208
defense response to bacterium	BraA02g025510.3C	1308.55	533.879	0.407992	0.0368594	Down	63.7167	113.939	55.4108	29.394	20.8571	49.2601
defense response to bacterium	BraA02g031650.3C	176.057	17.0666	0.0969379	0.00153164	Down	4.16319	12.2112	6.20157	0.726857	0.428963	1.17479
defense response to bacterium	BraA02g032560.3C	24.7131	1.48113	0.0599331	0.00717719	Down	0.396475	0.888614	1.02561	0.120452	0	0.0433249
defense response to bacterium	BraA02g032570.3C	32.7172	0	0	2.18e-05	Down	0.827118	1.54516	2.05249	2.19e-93	5.37e-86	0
defense response to bacterium	BraA02g042070.3C	970.281	396.155	0.408289	0.0280902	Down	75.3452	165.455	94.2341	46.9407	55.9885	41.1039
defense response to bacterium	BraA02g045070.3C	573.039	184.827	0.322537	4.8e-05	Down	19.179	31.9467	29.514	5.10355	12.2342	9.82708
defense response to bacterium	BraA03g002480.3C	5265.87	2008.18	0.381357	0.0124448	Down	348.979	517.471	294.297	58.5731	130.313	272.129
defense response to bacterium	BraA03g005600.3C	109.658	5.57502	0.0508399	0.000221402	Down	2.0348	4.90226	2.06707	0.101166	0.234835	0.181135
defense response to bacterium	BraA03g006040.3C	95.2877	19.4732	0.204362	0.000992923	Down	1.42958	3.37996	2.44271	0.121254	0.930794	0.519676
defense response to bacterium	BraA03g032240.3C	15.2255	0.418277	0.0274721	0.0201151	Down	1.28436	0.388864	0.754852	5.47e-31	0.0961376	1.98e-37
defense response to bacterium	BraA03g042430.3C	768.954	32.8902	0.0427727	0.00457771	Down	10.6878	53.5957	21.9471	1.40619	1.71612	0.797923
defense response to bacterium	BraA03g044990.3C	1369.33	673.765	0.492041	0.0037387	Down	70.0857	84.9506	89.2414	27.0142	29.7512	67.4005
defense response to bacterium	BraA03g048470.3C	1662.19	540.477	0.32516	0.00287958	Down	19.7236	25.5142	43.6269	13.668	9.22442	7.00258
defense response to bacterium	BraA03g060620.3C	204.23	96.4324	0.472175	0.0150875	Down	13.133	15.6014	11.3972	3.83734	7.78362	8.15258
defense response to bacterium	BraA04g004020.3C	48.69	6.19535	0.127241	0.0078496	Down	2.23361	4.87585	1.66303	0.0795291	1.08386	0.0918885
defense response to bacterium	BraA04g009560.3C	1767.36	410.226	0.232113	5.29e-06	Down	47.0913	83.332	74.0645	11.4853	14.2903	23.5852
defense response to bacterium	BraA04g016970.3C	176.78	68.0238	0.384793	0.00776828	Down	9.91474	22.0099	18.6723	4.46596	7.51233	8.44321
defense response to bacterium	BraA04g019450.3C	1533.6	691.799	0.451094	0.00706832	Down	99.2823	111.494	97.0867	29.3138	25.9616	88.0521
defense response to bacterium	BraA04g027980.3C	3794.76	1718.96	0.452983	0.0220805	Down	161.274	250.17	133.244	51.3904	92.8068	114.115
defense response to bacterium	BraA05g003410.3C	771.152	290.322	0.376479	0.00109962	Down	33.0982	55.462	46.8862	10.5118	15.057	27.4377
defense response to bacterium	BraA05g006590.3C	1323.29	249.419	0.188484	1.24e-06	Down	29.9209	45.8788	60.1263	7.28571	8.22114	11.0265
defense response to bacterium	BraA05g026620.3C	660.632	59.131	0.0895067	0.00471571	Down	17.7462	87.6154	51.4133	0.123815	10.2617	4.61937
defense response to bacterium	BraA05g026630.3C	16.0765	0.396056	0.0246357	0.0153721	Down	1.64204	1.60459	1.05896	3.84e-14	0.00342091	0.0900731
defense response to bacterium	BraA05g032950.3C	377.436	101.389	0.268625	0.0329928	Down	9.05626	14.6652	33.2863	6.3188	5.59018	3.92986
defense response to bacterium	BraA06g000990.3C	735.647	52.3951	0.0712231	1.88e-08	Down	31.9251	25.4009	52.744	7.02915	0.256633	0.757282
defense response to bacterium	BraA06g001010.3C	124.8	46.7055	0.374242	0.0150041	Down	3.45102	7.91233	8.89798	2.78614	3.77778	1.40835
defense response to bacterium	BraA06g001540.3C	29.7136	3.63117	0.122206	0.0120086	Down	1.48067	4.86297	2.82178	0	0.434597	0.798476
defense response to bacterium	BraA06g002330.3C	2120.38	478.199	0.225525	0.000964196	Down	27.4244	59.2864	36.9937	7.65759	9.50327	12.0856
defense response to bacterium	BraA06g006560.3C	12.1872	0.361692	0.0296781	0.0463794	Down	0.640014	1.48459	1.00473	0.135382	0	0
defense response to bacterium	BraA06g013440.3C	1184.9	502.934	0.424453	0.0205365	Down	18.4943	19.9544	18.4489	3.6901	3.27487	17.8611
defense response to bacterium	BraA06g014860.3C	506.736	32.7527	0.0646346	0.0160632	Down	6.5271	31.7009	11.0171	2.18063	0.56967	0.641506
defense response to bacterium	BraA06g021620.3C	5171.13	1379.3	0.266731	2.68e-05	Down	221.569	395.685	375.442	70.5468	76.2193	128.587
defense response to bacterium	BraA06g027440.3C	821.257	395.175	0.481184	0.00544155	Down	28.7688	49.918	37.5412	15.6628	22.7159	20.1411
defense response to bacterium	BraA06g027890.3C	93.8969	26.497	0.282193	0.0307717	Down	1.25653	4.19925	2.46841	0.521953	0.876913	0.970524
defense response to bacterium	BraA06g028240.3C	515.264	187.009	0.362938	0.000729569	Down	28.8952	54.3643	46.4595	12.9426	17.9445	18.2986
defense response to bacterium	BraA06g028670.3C	1869.29	722.445	0.38648	0.00297964	Down	39.6349	77.3931	58.2222	18.2442	27.3498	25.3444
defense response to bacterium	BraA06g031900.3C	561.8	274.178	0.488035	0.0276792	Down	17.7057	35.8438	24.4644	10.0095	16.3388	13.6581
defense response to bacterium	BraA06g032020.3C	248.383	112.959	0.454778	0.0318013	Down	22.868	57.7695	57.1103	16.0985	25.8763	23.4996
defense response to bacterium	BraA06g033590.3C	1558.28	693.08	0.444773	0.0445329	Down	33.7316	71.1017	37.7037	17.7965	25.8101	23.1888
defense response to bacterium	BraA06g043400.3C	695.179	161.046	0.231661	0.000964435	Down	15.7059	26.3492	40.0606	9.59249	5.9777	4.14551
defense response to bacterium	BraA06g044700.3C	50.4102	16.3877	0.325086	0.0418721	Down	1.82593	4.51323	2.57829	0.397773	1.29468	1.38815
defense response to bacterium	BraA07g016410.3C	727.56	157.584	0.216592	0.044284	Down	9.39138	26.998	8.83903	1.87067	4.82468	3.72889
defense response to bacterium	BraA07g028130.3C	841.071	357.607	0.425181	0.000845407	Down	20.0178	34.5541	28.6597	10.5999	13.7872	12.6014
defense response to bacterium	BraA07g028550.3C	258.011	36.0285	0.139639	0.00112538	Down	5.8725	15.9761	9.49524	1.06215	1.93129	1.66427
defense response to bacterium	BraA07g035420.3C	594.77	141.802	0.238416	0.00566142	Down	18.0772	48.9657	31.9869	3.74189	13.4964	7.70101
defense response to bacterium	BraA07g037800.3C	385.502	105.38	0.273357	0.0133704	Down	7.87892	22.2416	13.4124	2.96709	5.49686	4.11534
defense response to bacterium	BraA07g041080.3C	1960.8	951.376	0.485198	0.0429364	Down	58.1801	76.7157	140.928	34.4636	60.7453	43.3827
defense response to bacterium	BraA07g042330.3C	605.607	213.347	0.352286	0.00377868	Down	18.2037	33.4195	26.6633	5.7988	6.14695	16.6628
defense response to bacterium	BraA08g021410.3C	74.4525	29.5582	0.397008	0.0499746	Down	2.92603	2.78512	2.31053	1.21522	1.04078	1.05047
defense response to bacterium	BraA08g022650.3C	107.052	0	0	0.000168776	Down	23.4085	9.52387	2.59273	0.00014563	2.18e-08	0.000455063
defense response to bacterium	BraA08g026190.3C	3239.22	1601.24	0.494329	0.00951147	Down	29.2637	52.568	39.4208	17.4861	25.6086	19.7179
defense response to bacterium	BraA08g027620.3C	1497.54	531.367	0.354826	0.00269318	Down	44.0421	74.05	100.831	24.9068	36.9445	19.1189
defense response to bacterium	BraA08g029180.3C	28.3462	0.77997	0.0275158	0.000941061	Down	0.572871	0.635024	0.660924	0.0301816	0.0358458	0
defense response to bacterium	BraA08g035540.3C	2607.27	867.651	0.332781	0.0120632	Down	174.528	348.332	176.773	74.7416	88.3454	81.9517
defense response to bacterium	BraA09g008570.3C	2352.63	1003.17	0.426402	0.00154066	Down	73.9792	131.623	108.024	37.6879	54.7994	47.4611
defense response to bacterium	BraA09g019070.3C	321.693	29.1278	0.0905455	6.46e-08	Down	14.3526	27.5778	20.0266	1.77069	2.51685	1.67679
defense response to bacterium	BraA09g020230.3C	71.3666	7.36333	0.103176	0.0352292	Down	0.702494	4.79275	2.04704	0.227664	0.109144	0.495232
defense response to bacterium	BraA09g021570.3C	292.454	43.2847	0.148005	0.00359533	Down	3.56689	13.5516	9.98923	0.794087	2.37091	1.09485
defense response to bacterium	BraA09g021580.3C	23.133	0	0	0.000476961	Down	0.19462	0.837544	1.17864	1.19e-39	4.57e-43	1.46e-30
defense response to bacterium	BraA09g024950.3C	21.5509	1.44677	0.0671327	0.0159432	Down	1.35814	2.2742	2.46555	0.412577	0	0
defense response to bacterium	BraA09g027020.3C	124.466	6.6278	0.0532498	0.00681109	Down	4.14182	15.5214	5.21307	0.375809	0.293808	0.781061
defense response to bacterium	BraA09g033340.3C	130.265	23.7308	0.182173	0.000265513	Down	4.67794	10.8143	10.6881	0.734484	1.28952	2.92005
defense response to bacterium	BraA09g065580.3C	459.133	109.849	0.239254	0.0100282	Down	9.21732	33.5325	29.0163	4.41642	7.21741	6.44635
defense response to bacterium	BraA10g018860.3C	68.4229	8.39186	0.122647	0.000171517	Down	2.35054	4.0092	6.12439	0.172888	0.610997	0.743121
defense response to bacterium	BraA10g019060.3C	2812.32	550.754	0.195836	1.59e-06	Down	125.299	210.732	184.443	15.8093	22.3256	67.5091
defense response to bacterium	BraA10g024460.3C	238.126	51.19	0.21497	0.000222062	Down	8.68801	14.8853	10.0135	0.647065	1.43474	5.39851
defense response to bacterium	BraA10g024960.3C	90.4519	2.33991	0.0258691	9.82e-08	Down	1.52458	3.32031	2.00028	0.0933494	0.0959419	2.46e-68
