# Supplementary material for: Integrating long noncoding RNAs and mRNAs expression profiles of response to Plasmodiophora brassicae infection in Pakchoi (Brassica campestris ssp. chinensis Makino)
Source: PLoS One. 2019 Dec 5;14(12):e0224927. doi: 10.1371/journal.pone.0224927 (PMC6894877; doi:10.1371/journal.pone.0224927)
Supplement: S4 Table — (XLSX) [file pone.0224927.s004.xlsx]

## Sheet: GO
id	control(normalized)	CS22A(normalized)	Fold Change	p value	up/down	control_1	control_2	control_3	CS22A_1	CS22A_2	CS22A_3	GO_id	GO_term	pathway	pathway_description
BraA03g020750.3C	388.594	41.4216	0.106594	1.12e-11	Down	11.8612	18.4966	13.9953	1.3128	1.98584	1.67715	GO:0016021,GO:0005886,GO:0005516,GO:0006952,GO:0009817,GO:0010150	integral component of membrane|plasma membrane|calmodulin binding|defense response|defense response to fungus, incompatible interaction|leaf senescence
BraA06g039880.3C	1510.07	175.38	0.116141	5.68e-10	Down	227.818	381.122	403.874	16.1173	49.8406	56.5772	GO:0005618,GO:0005576,GO:0009505,GO:0005886,GO:0006952,GO:0050832,GO:0031640	cell wall|extracellular region|plant-type cell wall|plasma membrane|defense response|defense response to fungus|killing of cells of other organism
BraA03g020730.3C	323.201	51.6018	0.159658	2.49e-09	Down	8.11466	9.65456	11.2988	0.971575	1.98765	1.83993	GO:0016021,GO:0005886,GO:0005516,GO:0006952,GO:0009817,GO:0010150	integral component of membrane|plasma membrane|calmodulin binding|defense response|defense response to fungus, incompatible interaction|leaf senescence
BraA08g026680.3C	64.081	1.08508	0.0169329	1.49e-07	Down	6.55294	5.21833	9.69435	0.38101	0	0	GO:0006952,GO:0009607	defense response|response to biotic stimulus
BraA01g015860.3C	61.8418	1.99036	0.0321847	1.52e-06	Down	1.03349	1.74457	1.03671	0.0268828	0.0622231	0.0552752	GO:0005524,GO:0004674,GO:0004842,GO:0006950	ATP binding|protein serine/threonine kinase activity|ubiquitin-protein transferase activity|response to stress
BraA03g021170.3C	1192.42	385.256	0.323088	4.38e-06	Down	42.3971	47.9015	57.1556	5.64438	14.9001	28.5597	GO:0005737,GO:0009816,GO:0006979,GO:0009751	cytoplasm|defense response to bacterium, incompatible interaction|response to oxidative stress|response to salicylic acid
BraA07g029760.3C	1678.5	112.533	0.0670438	6.39e-06	Down	107.995	187.069	305.518	15.5468	8.98793	17.0094	GO:0006952,GO:0009607	defense response|response to biotic stimulus
BraA04g017840.3C	257.044	66.0717	0.257044	1.12e-05	Down	5.9087	6.98149	9.55731	1.48958	2.62613	1.86723	GO:0005634,GO:0005516,GO:0003677,GO:0006355,GO:0006950,GO:0006351	nucleus|calmodulin binding|DNA binding|regulation of transcription, DNA-templated|response to stress|transcription, DNA-templated
BraA10g022600.3C	95.9382	9.46475	0.0986547	2.52e-05	Down	4.05097	8.22151	4.86879	0.975841	0.175139	0.62348
BraA07g003540.3C	436.454	148.439	0.340102	4.57e-05	Down	11.4871	12.3806	14.6533	2.62449	2.53678	8.31712	GO:0016021,GO:0005886,GO:0005516,GO:0006952,GO:0009607	integral component of membrane|plasma membrane|calmodulin binding|defense response|response to biotic stimulus
BraA02g034850.3C	7328.24	753.774	0.102859	5.48e-05	Down	413.245	868.383	1247.07	72.2267	115.732	82.8761	GO:0005829,GO:0005507,GO:0006952,GO:0009607,GO:0080184,GO:0010043,GO:0010228	cytosol|copper ion binding|defense response|response to biotic stimulus|response to phenylpropanoid|response to zinc ion|vegetative to reproductive phase transition of meristem
BraA02g012160.3C	974.173	333.489	0.34233	0.000269451	Down	17.465	29.3233	34.7183	7.9257	11.1497	9.96952	GO:0005634,GO:0005516,GO:0003677,GO:0006355,GO:0006950,GO:0006351	nucleus|calmodulin binding|DNA binding|regulation of transcription, DNA-templated|response to stress|transcription, DNA-templated
BraA09g023480.3C	267.964	18.7196	0.0698585	0.000314173	Down	34.333	44.1399	103.331	1.54452	4.18004	7.35686	GO:0005618,GO:0005576,GO:0009506,GO:0006952,GO:0050832,GO:0031640	cell wall|extracellular region|plasmodesma|defense response|defense response to fungus|killing of cells of other organism
BraA08g026660.3C	49.3314	0	0	0.00047226	Down	1.72592	9.76473	4.02415	0	0	0	GO:0006952,GO:0009607	defense response|response to biotic stimulus
BraA06g040480.3C	11203.1	2137.7	0.190813	0.000747855	Down	718.717	1178.11	1982.29	235.091	282.608	249.071	GO:0005829,GO:0005507,GO:0006952,GO:0009607,GO:0080184,GO:0010043,GO:0010228	cytosol|copper ion binding|defense response|response to biotic stimulus|response to phenylpropanoid|response to zinc ion|vegetative to reproductive phase transition of meristem
BraA04g027580.3C	2106.12	648.241	0.30779	0.000748279	Down	44.1607	85.9306	61.0092	17.5354	23.8204	20.3653	GO:0016021,GO:0005886,GO:0005516,GO:0006952,GO:0009817,GO:0010150	integral component of membrane|plasma membrane|calmodulin binding|defense response|defense response to fungus, incompatible interaction|leaf senescence
BraA01g014360.3C	285.688	40.6939	0.142442	0.000854437	Down	19.2531	27.8724	53.4326	8.80673	1.59929	4.4438	GO:0005829,GO:0005507,GO:0006952,GO:0009607,GO:0080184,GO:0010043,GO:0010228	cytosol|copper ion binding|defense response|response to biotic stimulus|response to phenylpropanoid|response to zinc ion|vegetative to reproductive phase transition of meristem
BraA04g031290.3C	214.715	25.0947	0.116874	0.000986385	Down	3.71907	8.67718	4.06156	0.566337	0.621329	0.850666	GO:0016021,GO:0005886,GO:0005516,GO:0006952,GO:0009607	integral component of membrane|plasma membrane|calmodulin binding|defense response|response to biotic stimulus
BraA02g020130.3C	488.648	80.0466	0.163812	0.0011111	Down	36.0543	43.5286	93.7536	7.32425	13.5417	8.56001	GO:0006952,GO:0009607	defense response|response to biotic stimulus
BraA07g028550.3C	258.011	36.0285	0.139639	0.00112538	Down	5.8725	15.9761	9.49524	1.06215	1.93129	1.66427	GO:0005634,GO:0043565,GO:0003700,GO:0071219,GO:0042742,GO:0002229,GO:0009626,GO:1900426,GO:0080142,GO:0010112,GO:0006355,GO:0009617,GO:0010224,GO:0006351	nucleus|sequence-specific DNA binding|transcription factor activity, sequence-specific DNA binding|cellular response to molecule of bacterial origin|defense response to bacterium|defense response to oomycetes|plant-type hypersensitive response|positive regulation of defense response to bacterium|regulation of salicylic acid biosynthetic process|regulation of systemic acquired resistance|regulatio…
BraA02g015930.3C	27.2695	0.757749	0.0277874	0.00130524	Down	0.540919	0.812251	0.441084	0.0262371	0	0.0273374	GO:0005524,GO:0004674,GO:0004842	ATP binding|protein serine/threonine kinase activity|ubiquitin-protein transferase activity
BraA02g020120.3C	103.62	0.418277	0.00403667	0.00175494	Down	2.9621	7.67034	26.2196	1.26e-14	0.126859	2.95e-05	GO:0006952,GO:0009607	defense response|response to biotic stimulus
BraA07g014300.3C	2415.89	512.405	0.212098	0.00236496	Down	90.108	115.201	236.318	25.5821	36.2439	34.8498	GO:0006952,GO:0009607	defense response|response to biotic stimulus
BraA02g044230.3C	18.6278	0	0	0.0023887	Down	2.88001	7.99883	1.91779	0	0	0	GO:0005576,GO:0006952,GO:0050832,GO:0031640	extracellular region|defense response|defense response to fungus|killing of cells of other organism
BraA07g034080.3C	128.01	41.7368	0.326043	0.00266556	Down	6.59258	9.62126	12.3641	2.21521	4.63171	2.91691
BraA10g020100.3C	1031.88	100.845	0.097729	0.00271833	Down	57.6823	212.907	120.735	18.0397	7.55121	14.6515	GO:0006952,GO:0009607	defense response|response to biotic stimulus
BraA10g009860.3C	86.7969	13.3646	0.153975	0.00298705	Down	1.12801	2.86639	1.65783	0.637215	2.72e-69	0.266198	GO:0005524,GO:0004674,GO:0004842	ATP binding|protein serine/threonine kinase activity|ubiquitin-protein transferase activity
BraA05g006080.3C	997.85	378.745	0.379561	0.00314804	Down	39.5689	50.6112	34.1051	9.83197	9.33376	29.7688	GO:0005737,GO:0009816,GO:0006979,GO:0009751	cytoplasm|defense response to bacterium, incompatible interaction|response to oxidative stress|response to salicylic acid
BraA09g024130.3C	17.313	0	0	0.00340951	Down	0.484521	1.50353	1.90785	0	0	0	GO:0009507,GO:0005829,GO:0005634,GO:0005886,GO:0005524,GO:0002238,GO:0006950	chloroplast|cytosol|nucleus|plasma membrane|ATP binding|response to molecule of fungal origin|response to stress
BraA09g061650.3C	276.196	119.49	0.432629	0.0035978	Down	7.18938	7.42006	8.92075	2.98023	3.20231	4.34916	GO:0016021,GO:0005886,GO:0005516,GO:0006952,GO:0009607	integral component of membrane|plasma membrane|calmodulin binding|defense response|response to biotic stimulus
BraA06g039160.3C	26.9127	0	0	0.00455259	Down	1.39038	4.08183	0.607208	0	0	0
BraA04g005910.3C	19.6308	0	0	0.0061746	Down	0.776483	5.4302	2.04079	0	0	0
BraA02g020140.3C	383.026	115.866	0.302502	0.00634453	Down	22.387	49.8211	64.1529	16.7765	17.9413	8.40558	GO:0006952,GO:0009607	defense response|response to biotic stimulus
BraA02g020100.3C	117.841	10.2084	0.0866287	0.00660596	Down	5.19454	12.3813	27.5008	0.61672	3.35092	0.0916022	GO:0006952,GO:0009607	defense response|response to biotic stimulus
BraA09g016310.3C	696.258	155.983	0.224031	0.00851634	Down	11.8997	32.2457	17.5511	4.92175	4.62331	5.02236	GO:0016021,GO:0005886,GO:0005516,GO:0009817	integral component of membrane|plasma membrane|calmodulin binding|defense response to fungus, incompatible interaction
BraA07g037800.3C	385.502	105.38	0.273357	0.0133704	Down	7.87892	22.2416	13.4124	2.96709	5.49686	4.11534	GO:0005634,GO:0043565,GO:0003700,GO:0071219,GO:0042742,GO:0002229,GO:0009626,GO:1900426,GO:0080142,GO:0010112,GO:0006355,GO:0009617,GO:0010224,GO:0006351	nucleus|sequence-specific DNA binding|transcription factor activity, sequence-specific DNA binding|cellular response to molecule of bacterial origin|defense response to bacterium|defense response to oomycetes|plant-type hypersensitive response|positive regulation of defense response to bacterium|regulation of salicylic acid biosynthetic process|regulation of systemic acquired resistance|regulatio…
BraA09g040010.3C	2514.3	344.509	0.13702	0.0152524	Down	95.4581	184.612	445.98	46.2323	36.5624	20.0304	GO:0006952,GO:0009607	defense response|response to biotic stimulus
BraA04g032540.3C	198.843	90.2533	0.453892	0.0203062	Down	19.7143	13.9751	31.097	6.39504	8.88922	14.8286	GO:0009507,GO:0005524,GO:0002238,GO:0006950	chloroplast|ATP binding|response to molecule of fungal origin|response to stress
BraA09g023180.3C	496.131	229.663	0.462908	0.0366521	Down	33.6207	52.6033	85.5226	17.4629	39.7182	25.3275	GO:0005829,GO:0005507,GO:0006952,GO:0009607,GO:0080184,GO:0010043,GO:0010228	cytosol|copper ion binding|defense response|response to biotic stimulus|response to phenylpropanoid|response to zinc ion|vegetative to reproductive phase transition of meristem
BraA06g033590.3C	1558.28	693.08	0.444773	0.0445329	Down	33.7316	71.1017	37.7037	17.7965	25.8101	23.1888	GO:0005634,GO:0005516,GO:0043565,GO:0003700,GO:0009738,GO:0071456,GO:0071219,GO:0042742,GO:0009816,GO:0002229,GO:0009626,GO:0009789,GO:1902584,GO:0080142,GO:0010112,GO:0006355,GO:0009617,GO:0009620,GO:0002237,GO:0010224,GO:0009697,GO:0006351	nucleus|calmodulin binding|sequence-specific DNA binding|transcription factor activity, sequence-specific DNA binding|abscisic acid-activated signaling pathway|cellular response to hypoxia|cellular response to molecule of bacterial origin|defense response to bacterium|defense response to bacterium, incompatible interaction|defense response to oomycetes|plant-type hypersensitive response|positive …
