# Supplementary material for: Integrating long noncoding RNAs and mRNAs expression profiles of response to Plasmodiophora brassicae infection in Pakchoi (Brassica campestris ssp. chinensis Makino)
Source: PLoS One. 2019 Dec 5;14(12):e0224927. doi: 10.1371/journal.pone.0224927 (PMC6894877; doi:10.1371/journal.pone.0224927)
Supplement: S5 Table — (XLSX) [file pone.0224927.s005.xlsx]

## Sheet: target_lncRNA
mRNA ID	LncRNA ID	Correlation Coefficient	p-value	LncRNA chromsome	LncRNA strand	mRNA GO term
BraA01g015860.3C	TCONS_00007004	0.92976	0.00722718	A02	-	ATP binding|protein serine/threonine kinase activity|ubiquitin-protein transferase activity|response to stress
BraA01g015860.3C	TCONS_00007046	0.877474	0.0215992	A02	-	ATP binding|protein serine/threonine kinase activity|ubiquitin-protein transferase activity|response to stress
BraA02g012160.3C	TCONS_00005933	0.888333	0.018008	A02	-	nucleus|calmodulin binding|DNA binding|regulation of transcription, DNA-templated|response to stress|transcription, DNA-templated
BraA02g015930.3C	TCONS_00008650	-0.85323	0.0307314	A02	-	ATP binding|protein serine/threonine kinase activity|ubiquitin-protein transferase activity
BraA02g044230.3C	TCONS_00010138	0.867656	0.0251136	A02	-	extracellular region|defense response|defense response to fungus|killing of cells of other organism
BraA02g044230.3C	TCONS_00007793	-0.8989	0.014815	A02	-	extracellular region|defense response|defense response to fungus|killing of cells of other organism
BraA05g006080.3C	TCONS_00023585	0.935007	0.00619896	A05	-	cytoplasm|defense response to bacterium, incompatible interaction|response to oxidative stress|response to salicylic acid
BraA06g039160.3C	TCONS_00029080	0.865253	0.0260118	A06	-
BraA07g028550.3C	TCONS_00034121	0.963419	0.00198277	A07	-	nucleus|sequence-specific DNA binding|transcription factor activity, sequence-specific DNA binding|cellular response to molecule of bacterial origin|defense response to bacterium|defense response to oomycetes|plant-type hypersensitive response|positive regulation of defense response to bacterium|regulation of salicylic acid biosynthetic process|regulation of systemic acquired resistance|regulatio…
BraA07g028550.3C	TCONS_00036594	-0.943232	0.0047425	A07	-	nucleus|sequence-specific DNA binding|transcription factor activity, sequence-specific DNA binding|cellular response to molecule of bacterial origin|defense response to bacterium|defense response to oomycetes|plant-type hypersensitive response|positive regulation of defense response to bacterium|regulation of salicylic acid biosynthetic process|regulation of systemic acquired resistance|regulatio…
BraA07g029760.3C	TCONS_00034121	0.849357	0.0323308	A07	-	defense response|response to biotic stimulus
BraA08g026660.3C	TCONS_00041523	0.986741	0.00026253	A08	-	defense response|response to biotic stimulus
BraA09g016310.3C	TCONS_00049412	0.99054	0.000133804	A09	-	integral component of membrane|plasma membrane|calmodulin binding|defense response to fungus, incompatible interaction
BraA09g016310.3C	TCONS_00049392	0.936547	0.0059116	A09	-	integral component of membrane|plasma membrane|calmodulin binding|defense response to fungus, incompatible interaction
BraA09g023180.3C	TCONS_00049044	0.833279	0.0393768	A09	-	cytosol|copper ion binding|defense response|response to biotic stimulus|response to phenylpropanoid|response to zinc ion|vegetative to reproductive phase transition of meristem
BraA09g023480.3C	TCONS_00049044	0.888249	0.0180347	A09	-	cell wall|extracellular region|plasmodesma|defense response|defense response to fungus|killing of cells of other organism
BraA09g024130.3C	TCONS_00049044	0.947994	0.00398654	A09	-	chloroplast|cytosol|nucleus|plasma membrane|ATP binding|response to molecule of fungal origin|response to stress
BraA09g040010.3C	TCONS_00048200	0.849457	0.0322889	A09	-	defense response|response to biotic stimulus
BraA10g020100.3C	TCONS_00053332	0.957109	0.00271995	A10	-	defense response|response to biotic stimulus
